# Supplementary material for: Causal association between obesity and hypothyroidism: a two-sample bidirectional Mendelian randomization study
Source: Front Endocrinol (Lausanne). 2024 Jan 8;14:1287463. doi: 10.3389/fendo.2023.1287463 (PMC10801094; doi:10.3389/fendo.2023.1287463)
Supplement: Supplementary Table 1 — Characteristics of the SNPs used as IVs in the causal association of obesity-related traits with hypothyroidism. [file DataSheet_1.csv]

	exposure	outcome	id.exposure	id.outcome	samplesize	SNP	Beta	SE	p-value
1	Waist circumference	Hypothyroidism/myxedema	ieu-a-61	ukb-a-77	337159	rs10132280	-0.005106	0.02584	0.84335755
2	Waist circumference	Hypothyroidism/myxedema	ieu-a-61	ukb-a-77	337159	rs10767658	0.021402323	0.017981484	0.233951175
3	Waist circumference	Hypothyroidism/myxedema	ieu-a-61	ukb-a-77	337159	rs10840100	-0.0421709	0.0273141	0.122606697
4	Waist circumference	Hypothyroidism/myxedema	ieu-a-61	ukb-a-77	337159	rs10938397	-0.019327438	0.016392	0.238367338
5	Waist circumference	Hypothyroidism/myxedema	ieu-a-61	ukb-a-77	337159	rs10968576	0.02114844	0.02214148	0.339501724
6	Waist circumference	Hypothyroidism/myxedema	ieu-a-61	ukb-a-77	337159	rs11165623	0.00764255	0.02596275	0.76847827
7	Waist circumference	Hypothyroidism/myxedema	ieu-a-61	ukb-a-77	337159	rs12429545	0.023623871	0.025138774	0.347351773
8	Waist circumference	Hypothyroidism/myxedema	ieu-a-61	ukb-a-77	337159	rs1516725	0.007088129	0.024452387	0.771912077
9	Waist circumference	Hypothyroidism/myxedema	ieu-a-61	ukb-a-77	337159	rs16894959	0.049845385	0.028690923	0.082330272
10	Waist circumference	Hypothyroidism/myxedema	ieu-a-61	ukb-a-77	337159	rs16996700	0.062864783	0.025010261	0.011951956
11	Waist circumference	Hypothyroidism/myxedema	ieu-a-61	ukb-a-77	337159	rs17066856	0.006545405	0.024363568	0.788194831
12	Waist circumference	Hypothyroidism/myxedema	ieu-a-61	ukb-a-77	337159	rs2112347	0.065236	0.02166936	0.002608024
13	Waist circumference	Hypothyroidism/myxedema	ieu-a-61	ukb-a-77	337159	rs2287019	-0.022850086	0.019295629	0.236329752
14	Waist circumference	Hypothyroidism/myxedema	ieu-a-61	ukb-a-77	337159	rs2293576	0.046324091	0.025042227	0.064336745
15	Waist circumference	Hypothyroidism/myxedema	ieu-a-61	ukb-a-77	337159	rs2325036	-0.001993287	0.02330187	0.93183056
16	Waist circumference	Hypothyroidism/myxedema	ieu-a-61	ukb-a-77	337159	rs2489623	0.009086316	0.027374368	0.739943725
17	Waist circumference	Hypothyroidism/myxedema	ieu-a-61	ukb-a-77	337159	rs2531992	-0.074656429	0.025682036	0.003649699
18	Waist circumference	Hypothyroidism/myxedema	ieu-a-61	ukb-a-77	337159	rs2820292	0.019369105	0.027558158	0.482152536
19	Waist circumference	Hypothyroidism/myxedema	ieu-a-61	ukb-a-77	337159	rs3127553	-0.017623957	0.023404043	0.451431639
20	Waist circumference	Hypothyroidism/myxedema	ieu-a-61	ukb-a-77	337159	rs3849570	-0.003788767	0.025908381	0.883734214
21	Waist circumference	Hypothyroidism/myxedema	ieu-a-61	ukb-a-77	337159	rs4776970	-0.01974235	0.02704595	0.465417159
22	Waist circumference	Hypothyroidism/myxedema	ieu-a-61	ukb-a-77	337159	rs6163	-0.021678789	0.028210947	0.442218054
23	Waist circumference	Hypothyroidism/myxedema	ieu-a-61	ukb-a-77	337159	rs633715	0.037877442	0.014712372	0.010037641
24	Waist circumference	Hypothyroidism/myxedema	ieu-a-61	ukb-a-77	337159	rs6440003	0.018639095	0.024820095	0.452671964
25	Waist circumference	Hypothyroidism/myxedema	ieu-a-61	ukb-a-77	337159	rs6545714	0.074136364	0.024111091	0.00210656
26	Waist circumference	Hypothyroidism/myxedema	ieu-a-61	ukb-a-77	337159	rs6567160	0.054052083	0.012754292	2.26E-05
27	Waist circumference	Hypothyroidism/myxedema	ieu-a-61	ukb-a-77	337159	rs6755502	0.020647451	0.013478059	0.125539557
28	Waist circumference	Hypothyroidism/myxedema	ieu-a-61	ukb-a-77	337159	rs7138803	0.050275714	0.019200964	0.00883444
29	Waist circumference	Hypothyroidism/myxedema	ieu-a-61	ukb-a-77	337159	rs7144011	-0.017928909	0.018938333	0.343791969
30	Waist circumference	Hypothyroidism/myxedema	ieu-a-61	ukb-a-77	337159	rs7239883	0.006677333	0.025558381	0.793893498
31	Waist circumference	Hypothyroidism/myxedema	ieu-a-61	ukb-a-77	337159	rs7498665	0.031539706	0.015569235	0.042788254
32	Waist circumference	Hypothyroidism/myxedema	ieu-a-61	ukb-a-77	337159	rs7531118	0.019220556	0.019380296	0.3213158
33	Waist circumference	Hypothyroidism/myxedema	ieu-a-61	ukb-a-77	337159	rs7550711	0.043882241	0.028236724	0.12016438
34	Waist circumference	Hypothyroidism/myxedema	ieu-a-61	ukb-a-77	337159	rs7903146	-0.013626682	0.025938318	0.59934027
35	Waist circumference	Hypothyroidism/myxedema	ieu-a-61	ukb-a-77	337159	rs806794	0.098546818	0.026592	0.000210656
36	Waist circumference	Hypothyroidism/myxedema	ieu-a-61	ukb-a-77	337159	rs929641	0.001750357	0.025062524	0.944321312
37	Waist circumference	Hypothyroidism/myxedema	ieu-a-61	ukb-a-77	337159	rs9400239	0.025663417	0.023739167	0.279671303
38	Waist circumference	Hypothyroidism/myxedema	ieu-a-61	ukb-a-77	337159	rs943005	0.009019103	0.017788641	0.612144502
39	Waist circumference	Hypothyroidism/myxedema	ieu-a-61	ukb-a-77	337159	All - Inverse variance weighted	0.01790822	0.005162191	0.000522181
40	Waist circumference	Hypothyroidism/myxedema	ieu-a-61	ukb-a-77	337159	All - MR Egger	0.038060793	0.018144544	0.043020628
41	Waist circumference	Hypothyroidism	ieu-a-61	ukb-b-4226	463010	rs10132280	0.005550409	0.014748227	0.706661059
42	Waist circumference	Hypothyroidism	ieu-a-61	ukb-b-4226	463010	rs10767658	0.001849306	0.010287387	0.857337496
43	Waist circumference	Hypothyroidism	ieu-a-61	ukb-b-4226	463010	rs10840100	-0.0217847	0.01558295	0.162118157
44	Waist circumference	Hypothyroidism	ieu-a-61	ukb-b-4226	463010	rs10938397	-0.002666313	0.0093555	0.775644551
45	Waist circumference	Hypothyroidism	ieu-a-61	ukb-b-4226	463010	rs10968576	0.00660984	0.01265144	0.601351814
46	Waist circumference	Hypothyroidism	ieu-a-61	ukb-b-4226	463010	rs11165623	-0.0085879	0.01481505	0.562134448
47	Waist circumference	Hypothyroidism	ieu-a-61	ukb-b-4226	463010	rs12429545	0.001339106	0.014356	0.925682295
48	Waist circumference	Hypothyroidism	ieu-a-61	ukb-b-4226	463010	rs1516725	0.014762645	0.013895419	0.288049182
49	Waist circumference	Hypothyroidism	ieu-a-61	ukb-b-4226	463010	rs16894959	0.004296385	0.016366231	0.792924255
50	Waist circumference	Hypothyroidism	ieu-a-61	ukb-b-4226	463010	rs16996700	0.017896957	0.014283478	0.210211866
51	Waist circumference	Hypothyroidism	ieu-a-61	ukb-b-4226	463010	rs17066856	0.005929838	0.013898378	0.66962931
52	Waist circumference	Hypothyroidism	ieu-a-61	ukb-b-4226	463010	rs2112347	0.02435564	0.01236564	0.048881677
53	Waist circumference	Hypothyroidism	ieu-a-61	ukb-b-4226	463010	rs2287019	-0.009710771	0.011004229	0.37752909
54	Waist circumference	Hypothyroidism	ieu-a-61	ukb-b-4226	463010	rs2293576	0.042416091	0.014293773	0.003002787
55	Waist circumference	Hypothyroidism	ieu-a-61	ukb-b-4226	463010	rs2325036	0.011664087	0.013307957	0.380772034
56	Waist circumference	Hypothyroidism	ieu-a-61	ukb-b-4226	463010	rs2489623	-0.017140579	0.015622316	0.272560294
57	Waist circumference	Hypothyroidism	ieu-a-61	ukb-b-4226	463010	rs2531992	-0.021364036	0.014669464	0.14529285
58	Waist circumference	Hypothyroidism	ieu-a-61	ukb-b-4226	463010	rs2820292	0.009534368	0.015718158	0.544127641
59	Waist circumference	Hypothyroidism	ieu-a-61	ukb-b-4226	463010	rs3127553	-0.00669813	0.013361609	0.616162323
60	Waist circumference	Hypothyroidism	ieu-a-61	ukb-b-4226	463010	rs3849570	0.019531905	0.014813714	0.187335817
61	Waist circumference	Hypothyroidism	ieu-a-61	ukb-b-4226	463010	rs4776970	0.0082121	0.0154179	0.59428686
62	Waist circumference	Hypothyroidism	ieu-a-61	ukb-b-4226	463010	rs6163	0.023640053	0.016091368	0.141801905
63	Waist circumference	Hypothyroidism	ieu-a-61	ukb-b-4226	463010	rs633715	0.015388256	0.008450977	0.068624357
64	Waist circumference	Hypothyroidism	ieu-a-61	ukb-b-4226	463010	rs6440003	0.005902333	0.01417981	0.677227715
65	Waist circumference	Hypothyroidism	ieu-a-61	ukb-b-4226	463010	rs6545714	0.0330965	0.013775682	0.016282063
66	Waist circumference	Hypothyroidism	ieu-a-61	ukb-b-4226	463010	rs6567160	0.032208125	0.007299271	1.02E-05
67	Waist circumference	Hypothyroidism	ieu-a-61	ukb-b-4226	463010	rs6755502	0.012366882	0.007691784	0.10787809
68	Waist circumference	Hypothyroidism	ieu-a-61	ukb-b-4226	463010	rs7138803	0.033110036	0.010952036	0.002501289
69	Waist circumference	Hypothyroidism	ieu-a-61	ukb-b-4226	463010	rs7144011	-0.00794997	0.010825788	0.462732504
70	Waist circumference	Hypothyroidism	ieu-a-61	ukb-b-4226	463010	rs7239883	0.012617714	0.014578857	0.3867752
71	Waist circumference	Hypothyroidism	ieu-a-61	ukb-b-4226	463010	rs7498665	0.023560059	0.008900941	0.008122912
72	Waist circumference	Hypothyroidism	ieu-a-61	ukb-b-4226	463010	rs7531118	0.004519407	0.011075704	0.683239187
73	Waist circumference	Hypothyroidism	ieu-a-61	ukb-b-4226	463010	rs7903146	0.008523636	0.014815455	0.565074484
74	Waist circumference	Hypothyroidism	ieu-a-61	ukb-b-4226	463010	rs806794	0.0409155	0.015079636	0.00666178
75	Waist circumference	Hypothyroidism	ieu-a-61	ukb-b-4226	463010	rs929641	0.017433905	0.014315476	0.223286235
76	Waist circumference	Hypothyroidism	ieu-a-61	ukb-b-4226	463010	rs9400239	0.004735083	0.0135285	0.726332688
77	Waist circumference	Hypothyroidism	ieu-a-61	ukb-b-4226	463010	rs943005	0.015181667	0.01011159	0.133248917
78	Waist circumference	Hypothyroidism	ieu-a-61	ukb-b-4226	463010	All - Inverse variance weighted	0.01132869	0.002490813	5.41E-06
79	Waist circumference	Hypothyroidism	ieu-a-61	ukb-b-4226	463010	All - MR Egger	0.019436244	0.009006094	0.0378612
80	WCadjBMI	Hypothyroidism/myxedema	ieu-a-67	ukb-a-77	337159	rs10041657	0.002844536	0.0247722	0.908581653
81	WCadjBMI	Hypothyroidism/myxedema	ieu-a-67	ukb-a-77	337159	rs10748826	0.014998174	0.02277	0.510100424
82	WCadjBMI	Hypothyroidism/myxedema	ieu-a-67	ukb-a-77	337159	rs11144688	-0.000943	0.023517412	0.968015036
83	WCadjBMI	Hypothyroidism/myxedema	ieu-a-67	ukb-a-77	337159	rs11205277	0.012408519	0.019334556	0.521016459
84	WCadjBMI	Hypothyroidism/myxedema	ieu-a-67	ukb-a-77	337159	rs12207675	-0.007765677	0.026279677	0.767611001
85	WCadjBMI	Hypothyroidism/myxedema	ieu-a-67	ukb-a-77	337159	rs12317176	-0.0222568	0.02744235	0.417343611
86	WCadjBMI	Hypothyroidism/myxedema	ieu-a-67	ukb-a-77	337159	rs12330322	0.051615909	0.028446318	0.069600433
87	WCadjBMI	Hypothyroidism/myxedema	ieu-a-67	ukb-a-77	337159	rs12493901	0.035603333	0.024929667	0.153248344
88	WCadjBMI	Hypothyroidism/myxedema	ieu-a-67	ukb-a-77	337159	rs12608504	-0.1462625	0.0269398	5.66E-08
89	WCadjBMI	Hypothyroidism/myxedema	ieu-a-67	ukb-a-77	337159	rs12656497	0.025591455	0.024039773	0.287081227
90	WCadjBMI	Hypothyroidism/myxedema	ieu-a-67	ukb-a-77	337159	rs12679556	-0.019869846	0.023274923	0.393270179
91	WCadjBMI	Hypothyroidism/myxedema	ieu-a-67	ukb-a-77	337159	rs12991495	-0.015059643	0.019991786	0.451274747
92	WCadjBMI	Hypothyroidism/myxedema	ieu-a-67	ukb-a-77	337159	rs13083798	-0.0326291	0.0259405	0.208448211
93	WCadjBMI	Hypothyroidism/myxedema	ieu-a-67	ukb-a-77	337159	rs1344674	0.023094	0.0217155	0.287564329
94	WCadjBMI	Hypothyroidism/myxedema	ieu-a-67	ukb-a-77	337159	rs16957304	-0.104941525	0.021751864	1.40E-06
95	WCadjBMI	Hypothyroidism/myxedema	ieu-a-67	ukb-a-77	337159	rs17451107	0.041568846	0.020543077	0.043021975
96	WCadjBMI	Hypothyroidism/myxedema	ieu-a-67	ukb-a-77	337159	rs1776897	0.032616721	0.014924869	0.028859958
97	WCadjBMI	Hypothyroidism/myxedema	ieu-a-67	ukb-a-77	337159	rs1812175	-0.030839091	0.020950455	0.141020596
98	WCadjBMI	Hypothyroidism/myxedema	ieu-a-67	ukb-a-77	337159	rs2047937	-0.028923	0.027302737	0.289442984
99	WCadjBMI	Hypothyroidism/myxedema	ieu-a-67	ukb-a-77	337159	rs2052670	0.0078917	0.0275762	0.774741842
100	WCadjBMI	Hypothyroidism/myxedema	ieu-a-67	ukb-a-77	337159	rs2071449	-0.015948219	0.016874313	0.344598568
101	WCadjBMI	Hypothyroidism/myxedema	ieu-a-67	ukb-a-77	337159	rs2124969	0.0247171	0.0263347	0.347948819
102	WCadjBMI	Hypothyroidism/myxedema	ieu-a-67	ukb-a-77	337159	rs2160077	0.022719667	0.029163056	0.43594646
103	WCadjBMI	Hypothyroidism/myxedema	ieu-a-67	ukb-a-77	337159	rs2179129	-0.032346789	0.027745474	0.243679048
104	WCadjBMI	Hypothyroidism/myxedema	ieu-a-67	ukb-a-77	337159	rs2214442	-0.033397577	0.020002538	0.094985281
105	WCadjBMI	Hypothyroidism/myxedema	ieu-a-67	ukb-a-77	337159	rs2274432	-0.01116636	0.02178392	0.608233639
106	WCadjBMI	Hypothyroidism/myxedema	ieu-a-67	ukb-a-77	337159	rs2638953	-0.004305875	0.023070542	0.851943273
107	WCadjBMI	Hypothyroidism/myxedema	ieu-a-67	ukb-a-77	337159	rs272869	0.053238095	0.02560119	0.037569913
108	WCadjBMI	Hypothyroidism/myxedema	ieu-a-67	ukb-a-77	337159	rs2745353	0.012301483	0.017884793	0.491567395
109	WCadjBMI	Hypothyroidism/myxedema	ieu-a-67	ukb-a-77	337159	rs3760318	0.024520905	0.025507619	0.336392863
110	WCadjBMI	Hypothyroidism/myxedema	ieu-a-67	ukb-a-77	337159	rs3786897	0.0488144	0.0262539	0.062981801
111	WCadjBMI	Hypothyroidism/myxedema	ieu-a-67	ukb-a-77	337159	rs3791679	0.008592771	0.017724514	0.627821148
112	WCadjBMI	Hypothyroidism/myxedema	ieu-a-67	ukb-a-77	337159	rs395962	0.002924266	0.019149379	0.878628465
113	WCadjBMI	Hypothyroidism/myxedema	ieu-a-67	ukb-a-77	337159	rs4239436	0.0318215	0.01582895	0.044395693
114	WCadjBMI	Hypothyroidism/myxedema	ieu-a-67	ukb-a-77	337159	rs4246302	-0.012485727	0.025690455	0.626962575
115	WCadjBMI	Hypothyroidism/myxedema	ieu-a-67	ukb-a-77	337159	rs4542783	0.010986478	0.022769522	0.629445059
116	WCadjBMI	Hypothyroidism/myxedema	ieu-a-67	ukb-a-77	337159	rs4567683	-0.009396909	0.026425227	0.722137358
117	WCadjBMI	Hypothyroidism/myxedema	ieu-a-67	ukb-a-77	337159	rs459193	0.0177378	0.02380244	0.456145193
118	WCadjBMI	Hypothyroidism/myxedema	ieu-a-67	ukb-a-77	337159	rs473902	0.01290802	0.018521653	0.485855903
119	WCadjBMI	Hypothyroidism/myxedema	ieu-a-67	ukb-a-77	337159	rs4886782	-0.033856833	0.022667125	0.135266177
120	WCadjBMI	Hypothyroidism/myxedema	ieu-a-67	ukb-a-77	337159	rs606452	0.028251643	0.026689393	0.289811835
121	WCadjBMI	Hypothyroidism/myxedema	ieu-a-67	ukb-a-77	337159	rs6556301	-0.001473989	0.01930925	0.939151852
122	WCadjBMI	Hypothyroidism/myxedema	ieu-a-67	ukb-a-77	337159	rs710841	0.009379759	0.020559655	0.64823064
123	WCadjBMI	Hypothyroidism/myxedema	ieu-a-67	ukb-a-77	337159	rs757608	-0.001254963	0.020391259	0.950925845
124	WCadjBMI	Hypothyroidism/myxedema	ieu-a-67	ukb-a-77	337159	rs7684221	-0.049382308	0.027398615	0.071487985
125	WCadjBMI	Hypothyroidism/myxedema	ieu-a-67	ukb-a-77	337159	rs7801581	-0.006095889	0.022438704	0.785876927
126	WCadjBMI	Hypothyroidism/myxedema	ieu-a-67	ukb-a-77	337159	rs780159	-0.039565143	0.025339952	0.118435532
127	WCadjBMI	Hypothyroidism/myxedema	ieu-a-67	ukb-a-77	337159	rs7970350	0.011191842	0.027337316	0.682247615
128	WCadjBMI	Hypothyroidism/myxedema	ieu-a-67	ukb-a-77	337159	rs798489	0.01027664	0.02336436	0.660051138
129	WCadjBMI	Hypothyroidism/myxedema	ieu-a-67	ukb-a-77	337159	rs806794	0.072267667	0.0195008	0.000210656
130	WCadjBMI	Hypothyroidism/myxedema	ieu-a-67	ukb-a-77	337159	rs822531	-0.004592	0.0269515	0.8647112
131	WCadjBMI	Hypothyroidism/myxedema	ieu-a-67	ukb-a-77	337159	rs849140	0.008458897	0.018144276	0.641070963
132	WCadjBMI	Hypothyroidism/myxedema	ieu-a-67	ukb-a-77	337159	rs9389986	-0.014852	0.023997125	0.535977315
133	WCadjBMI	Hypothyroidism/myxedema	ieu-a-67	ukb-a-77	337159	rs9435732	0.010707839	0.019021871	0.573487674
134	WCadjBMI	Hypothyroidism/myxedema	ieu-a-67	ukb-a-77	337159	rs979012	0.003023606	0.016325364	0.853065024
135	WCadjBMI	Hypothyroidism/myxedema	ieu-a-67	ukb-a-77	337159	rs9864077	0.004492968	0.025928182	0.862427317
136	WCadjBMI	Hypothyroidism/myxedema	ieu-a-67	ukb-a-77	337159	rs991967	-0.0280075	0.022072308	0.20447756
137	WCadjBMI	Hypothyroidism/myxedema	ieu-a-67	ukb-a-77	337159	rs9977276	0.048510909	0.028202409	0.085414619
138	WCadjBMI	Hypothyroidism/myxedema	ieu-a-67	ukb-a-77	337159	rs998584	-0.002678441	0.017942379	0.881332564
139	WCadjBMI	Hypothyroidism/myxedema	ieu-a-67	ukb-a-77	337159	All - Inverse variance weighted	0.00202033	0.004250936	0.634596534
140	WCadjBMI	Hypothyroidism/myxedema	ieu-a-67	ukb-a-77	337159	All - MR Egger	0.008041286	0.018433988	0.664324473
141	WCadjBMI	Hypothyroidism	ieu-a-67	ukb-b-4226	463010	rs10041657	-0.02471484	0.01413644	0.080410845
142	WCadjBMI	Hypothyroidism	ieu-a-67	ukb-b-4226	463010	rs10748826	0.002632835	0.01300387	0.839552837
143	WCadjBMI	Hypothyroidism	ieu-a-67	ukb-b-4226	463010	rs11144688	-0.002246188	0.013409088	0.86696691
144	WCadjBMI	Hypothyroidism	ieu-a-67	ukb-b-4226	463010	rs11205277	0.006363333	0.011045444	0.564544361
145	WCadjBMI	Hypothyroidism	ieu-a-67	ukb-b-4226	463010	rs12207675	0.006491742	0.015051677	0.666252498
146	WCadjBMI	Hypothyroidism	ieu-a-67	ukb-b-4226	463010	rs12317176	-0.01221875	0.0156603	0.435251218
147	WCadjBMI	Hypothyroidism	ieu-a-67	ukb-b-4226	463010	rs12330322	0.027663091	0.016286773	0.089413347
148	WCadjBMI	Hypothyroidism	ieu-a-67	ukb-b-4226	463010	rs12493901	0.013150238	0.014249381	0.356078179
149	WCadjBMI	Hypothyroidism	ieu-a-67	ukb-b-4226	463010	rs12608504	-0.060975	0.01537655	7.33E-05
150	WCadjBMI	Hypothyroidism	ieu-a-67	ukb-b-4226	463010	rs12656497	0.021956227	0.013724091	0.10963606
151	WCadjBMI	Hypothyroidism	ieu-a-67	ukb-b-4226	463010	rs12679556	0.000172052	0.013262692	0.989649611
152	WCadjBMI	Hypothyroidism	ieu-a-67	ukb-b-4226	463010	rs12991495	0.007645393	0.01142475	0.503370689
153	WCadjBMI	Hypothyroidism	ieu-a-67	ukb-b-4226	463010	rs13083798	-0.0083553	0.0148144	0.572755124
154	WCadjBMI	Hypothyroidism	ieu-a-67	ukb-b-4226	463010	rs1344674	0.007830958	0.012403083	0.527797383
155	WCadjBMI	Hypothyroidism	ieu-a-67	ukb-b-4226	463010	rs16957304	-0.026174237	0.012334339	0.033832496
156	WCadjBMI	Hypothyroidism	ieu-a-67	ukb-b-4226	463010	rs17451107	0.013956654	0.011716462	0.233574917
157	WCadjBMI	Hypothyroidism	ieu-a-67	ukb-b-4226	463010	rs1776897	0.01345477	0.008473984	0.112337462
158	WCadjBMI	Hypothyroidism	ieu-a-67	ukb-b-4226	463010	rs1812175	-0.007852485	0.011970394	0.511829154
159	WCadjBMI	Hypothyroidism	ieu-a-67	ukb-b-4226	463010	rs2047937	-0.007776421	0.015590947	0.61793581
160	WCadjBMI	Hypothyroidism	ieu-a-67	ukb-b-4226	463010	rs2052670	-0.0132708	0.0157336	0.398966333
161	WCadjBMI	Hypothyroidism	ieu-a-67	ukb-b-4226	463010	rs2071449	0.004514438	0.009641719	0.639627868
162	WCadjBMI	Hypothyroidism	ieu-a-67	ukb-b-4226	463010	rs2124969	-0.01635345	0.01503865	0.276847676
163	WCadjBMI	Hypothyroidism	ieu-a-67	ukb-b-4226	463010	rs2160077	-0.009524222	0.0166565	0.567456032
164	WCadjBMI	Hypothyroidism	ieu-a-67	ukb-b-4226	463010	rs2179129	-0.006579158	0.015823684	0.677571621
165	WCadjBMI	Hypothyroidism	ieu-a-67	ukb-b-4226	463010	rs2214442	-0.015559731	0.011438962	0.173754051
166	WCadjBMI	Hypothyroidism	ieu-a-67	ukb-b-4226	463010	rs2274432	-0.01748048	0.0124652	0.160812988
167	WCadjBMI	Hypothyroidism	ieu-a-67	ukb-b-4226	463010	rs2638953	0.012311875	0.013192958	0.350708643
168	WCadjBMI	Hypothyroidism	ieu-a-67	ukb-b-4226	463010	rs272869	0.002169648	0.014601524	0.881876775
169	WCadjBMI	Hypothyroidism	ieu-a-67	ukb-b-4226	463010	rs2745353	-0.01322769	0.010209552	0.195106764
170	WCadjBMI	Hypothyroidism	ieu-a-67	ukb-b-4226	463010	rs3760318	0.002459329	0.014564762	0.865910928
171	WCadjBMI	Hypothyroidism	ieu-a-67	ukb-b-4226	463010	rs3786897	0.0340489	0.01499775	0.023191375
172	WCadjBMI	Hypothyroidism	ieu-a-67	ukb-b-4226	463010	rs3791679	0.0200096	0.010088971	0.047332348
173	WCadjBMI	Hypothyroidism	ieu-a-67	ukb-b-4226	463010	rs395962	-0.009192759	0.01094631	0.401018116
174	WCadjBMI	Hypothyroidism	ieu-a-67	ukb-b-4226	463010	rs4239436	0.0031862	0.0090692	0.725347576
175	WCadjBMI	Hypothyroidism	ieu-a-67	ukb-b-4226	463010	rs4246302	-0.005369773	0.014674909	0.714428332
176	WCadjBMI	Hypothyroidism	ieu-a-67	ukb-b-4226	463010	rs4542783	-0.0017524	0.012992435	0.892707946
177	WCadjBMI	Hypothyroidism	ieu-a-67	ukb-b-4226	463010	rs4567683	-0.025100591	0.015104545	0.096554778
178	WCadjBMI	Hypothyroidism	ieu-a-67	ukb-b-4226	463010	rs459193	0.02439556	0.01359076	0.072651991
179	WCadjBMI	Hypothyroidism	ieu-a-67	ukb-b-4226	463010	rs473902	-0.001386067	0.010646918	0.89642019
180	WCadjBMI	Hypothyroidism	ieu-a-67	ukb-b-4226	463010	rs4886782	-0.000591617	0.01294675	0.96355243
181	WCadjBMI	Hypothyroidism	ieu-a-67	ukb-b-4226	463010	rs606452	0.020868679	0.015224214	0.170451124
182	WCadjBMI	Hypothyroidism	ieu-a-67	ukb-b-4226	463010	rs6556301	0.008415464	0.011033143	0.445616043
183	WCadjBMI	Hypothyroidism	ieu-a-67	ukb-b-4226	463010	rs710841	0.013149759	0.011727724	0.262179723
184	WCadjBMI	Hypothyroidism	ieu-a-67	ukb-b-4226	463010	rs757608	-0.008856037	0.01165637	0.447398411
185	WCadjBMI	Hypothyroidism	ieu-a-67	ukb-b-4226	463010	rs7684221	-0.026498808	0.015531846	0.087990362
186	WCadjBMI	Hypothyroidism	ieu-a-67	ukb-b-4226	463010	rs7801581	0.010575333	0.012813778	0.409195864
187	WCadjBMI	Hypothyroidism	ieu-a-67	ukb-b-4226	463010	rs780159	-0.020066667	0.014473333	0.165607141
188	WCadjBMI	Hypothyroidism	ieu-a-67	ukb-b-4226	463010	rs7970350	-0.002172711	0.015586789	0.88913853
189	WCadjBMI	Hypothyroidism	ieu-a-67	ukb-b-4226	463010	rs798489	0.00577248	0.01335076	0.665471871
190	WCadjBMI	Hypothyroidism	ieu-a-67	ukb-b-4226	463010	rs806794	0.0300047	0.0110584	0.00666178
191	WCadjBMI	Hypothyroidism	ieu-a-67	ukb-b-4226	463010	rs822531	-0.018798125	0.015408458	0.222469652
192	WCadjBMI	Hypothyroidism	ieu-a-67	ukb-b-4226	463010	rs849140	-0.008919828	0.010372034	0.38979553
193	WCadjBMI	Hypothyroidism	ieu-a-67	ukb-b-4226	463010	rs9389986	0.011640875	0.013652167	0.393838998
194	WCadjBMI	Hypothyroidism	ieu-a-67	ukb-b-4226	463010	rs9435732	-0.004763387	0.010855226	0.660798849
195	WCadjBMI	Hypothyroidism	ieu-a-67	ukb-b-4226	463010	rs979012	-0.000788827	0.009327758	0.932605056
196	WCadjBMI	Hypothyroidism	ieu-a-67	ukb-b-4226	463010	rs9864077	0.016624818	0.014679682	0.257422037
197	WCadjBMI	Hypothyroidism	ieu-a-67	ukb-b-4226	463010	rs991967	-0.011034269	0.012588154	0.380725799
198	WCadjBMI	Hypothyroidism	ieu-a-67	ukb-b-4226	463010	rs9977276	-0.009435455	0.016114409	0.558192044
199	WCadjBMI	Hypothyroidism	ieu-a-67	ukb-b-4226	463010	rs998584	-0.010306897	0.010236138	0.313976763
200	WCadjBMI	Hypothyroidism	ieu-a-67	ukb-b-4226	463010	All - Inverse variance weighted	-0.000110424	0.001987739	0.955698445
201	WCadjBMI	Hypothyroidism	ieu-a-67	ukb-b-4226	463010	All - MR Egger	0.009118507	0.008527903	0.289461836
202	Body mass index	Hypothyroidism/myxedema	ieu-b-40	ukb-a-77	337159	rs10009336	0.010410571	0.050500286	0.836674709
203	Body mass index	Hypothyroidism/myxedema	ieu-b-40	ukb-a-77	337159	rs10132280	-0.005037309	0.025492377	0.84335755
204	Body mass index	Hypothyroidism/myxedema	ieu-b-40	ukb-a-77	337159	rs10163018	-0.017726754	0.047091579	0.706596121
205	Body mass index	Hypothyroidism/myxedema	ieu-b-40	ukb-a-77	337159	rs10182181	0.029010308	0.015964646	0.069192701
206	Body mass index	Hypothyroidism/myxedema	ieu-b-40	ukb-a-77	337159	rs10192119	0.012632289	0.042981867	0.76883577
207	Body mass index	Hypothyroidism/myxedema	ieu-b-40	ukb-a-77	337159	rs10197031	-0.010915482	0.034602651	0.752418346
208	Body mass index	Hypothyroidism/myxedema	ieu-b-40	ukb-a-77	337159	rs10211055	-0.007309045	0.034994204	0.834554069
209	Body mass index	Hypothyroidism/myxedema	ieu-b-40	ukb-a-77	337159	rs10269783	0.021178496	0.040059398	0.597029299
210	Body mass index	Hypothyroidism/myxedema	ieu-b-40	ukb-a-77	337159	rs10275044	-0.000105314	0.050287442	0.99832904
211	Body mass index	Hypothyroidism/myxedema	ieu-b-40	ukb-a-77	337159	rs1048932	0.0818775	0.032940938	0.01293387
212	Body mass index	Hypothyroidism/myxedema	ieu-b-40	ukb-a-77	337159	rs10510419	0.042800734	0.041275085	0.299753115
213	Body mass index	Hypothyroidism/myxedema	ieu-b-40	ukb-a-77	337159	rs10733051	0.073599485	0.053577938	0.169537904
214	Body mass index	Hypothyroidism/myxedema	ieu-b-40	ukb-a-77	337159	rs1075901	-0.033171818	0.043173967	0.442291649
215	Body mass index	Hypothyroidism/myxedema	ieu-b-40	ukb-a-77	337159	rs10768994	0.039378509	0.04604114	0.39239084
216	Body mass index	Hypothyroidism/myxedema	ieu-b-40	ukb-a-77	337159	rs10795422	0.079525899	0.040260576	0.048236411
217	Body mass index	Hypothyroidism/myxedema	ieu-b-40	ukb-a-77	337159	rs10832778	-0.01349952	0.04277232	0.752295918
218	Body mass index	Hypothyroidism/myxedema	ieu-b-40	ukb-a-77	337159	rs10858334	-0.139951748	0.052178741	0.00731484
219	Body mass index	Hypothyroidism/myxedema	ieu-b-40	ukb-a-77	337159	rs10878946	0.006247745	0.041237092	0.87957509
220	Body mass index	Hypothyroidism/myxedema	ieu-b-40	ukb-a-77	337159	rs10915840	-0.036041356	0.049662288	0.468005004
221	Body mass index	Hypothyroidism/myxedema	ieu-b-40	ukb-a-77	337159	rs10920678	0.045833871	0.033746452	0.174405491
222	Body mass index	Hypothyroidism/myxedema	ieu-b-40	ukb-a-77	337159	rs10938397	-0.019088827	0.01618963	0.238367338
223	Body mass index	Hypothyroidism/myxedema	ieu-b-40	ukb-a-77	337159	rs10942267	-0.005797647	0.035709744	0.871026481
224	Body mass index	Hypothyroidism/myxedema	ieu-b-40	ukb-a-77	337159	rs10968114	-0.056221504	0.046157522	0.223210451
225	Body mass index	Hypothyroidism/myxedema	ieu-b-40	ukb-a-77	337159	rs10971721	0.017715528	0.042048844	0.67352996
226	Body mass index	Hypothyroidism/myxedema	ieu-b-40	ukb-a-77	337159	rs11066188	-0.700126667	0.044060167	7.40E-57
227	Body mass index	Hypothyroidism/myxedema	ieu-b-40	ukb-a-77	337159	rs11084553	-0.069167143	0.033969	0.041731857
228	Body mass index	Hypothyroidism/myxedema	ieu-b-40	ukb-a-77	337159	rs11105839	-0.019736514	0.049587615	0.690620626
229	Body mass index	Hypothyroidism/myxedema	ieu-b-40	ukb-a-77	337159	rs11115176	-0.02975281	0.050422562	0.555144136
230	Body mass index	Hypothyroidism/myxedema	ieu-b-40	ukb-a-77	337159	rs11118308	0.040762475	0.051619703	0.429721145
231	Body mass index	Hypothyroidism/myxedema	ieu-b-40	ukb-a-77	337159	rs11150911	-0.020064812	0.043793383	0.646830352
232	Body mass index	Hypothyroidism/myxedema	ieu-b-40	ukb-a-77	337159	rs11165643	0.010747718	0.025621942	0.674870321
233	Body mass index	Hypothyroidism/myxedema	ieu-b-40	ukb-a-77	337159	rs11170468	0.021562276	0.049779187	0.664899648
234	Body mass index	Hypothyroidism/myxedema	ieu-b-40	ukb-a-77	337159	rs11173522	-0.054179766	0.049394609	0.272695565
235	Body mass index	Hypothyroidism/myxedema	ieu-b-40	ukb-a-77	337159	rs11251352	0.038168899	0.048686514	0.433056112
236	Body mass index	Hypothyroidism/myxedema	ieu-b-40	ukb-a-77	337159	rs11496125	0.032381361	0.031184142	0.299087632
237	Body mass index	Hypothyroidism/myxedema	ieu-b-40	ukb-a-77	337159	rs1150659	0.122666187	0.043775755	0.005076343
238	Body mass index	Hypothyroidism/myxedema	ieu-b-40	ukb-a-77	337159	rs11538	0.004475089	0.050844889	0.929865129
239	Body mass index	Hypothyroidism/myxedema	ieu-b-40	ukb-a-77	337159	rs1158805	-0.017850511	0.03915073	0.648430789
240	Body mass index	Hypothyroidism/myxedema	ieu-b-40	ukb-a-77	337159	rs11611246	0.002981796	0.026406583	0.910095048
241	Body mass index	Hypothyroidism/myxedema	ieu-b-40	ukb-a-77	337159	rs11672660	-0.0226295	0.019259735	0.240009028
242	Body mass index	Hypothyroidism/myxedema	ieu-b-40	ukb-a-77	337159	rs11687101	0.105145865	0.047021353	0.025343249
243	Body mass index	Hypothyroidism/myxedema	ieu-b-40	ukb-a-77	337159	rs11713193	0.021886946	0.021694477	0.313036131
244	Body mass index	Hypothyroidism/myxedema	ieu-b-40	ukb-a-77	337159	rs11736228	0.034017266	0.043219281	0.431231856
245	Body mass index	Hypothyroidism/myxedema	ieu-b-40	ukb-a-77	337159	rs11738695	0.130061856	0.054362474	0.016734333
246	Body mass index	Hypothyroidism/myxedema	ieu-b-40	ukb-a-77	337159	rs11739877	0.024292137	0.045711453	0.595125395
247	Body mass index	Hypothyroidism/myxedema	ieu-b-40	ukb-a-77	337159	rs1187352	0.015253025	0.045787899	0.739041061
248	Body mass index	Hypothyroidism/myxedema	ieu-b-40	ukb-a-77	337159	rs11880870	0.04180545	0.027409418	0.127203713
249	Body mass index	Hypothyroidism/myxedema	ieu-b-40	ukb-a-77	337159	rs11889536	0.047379153	0.038418148	0.217482776
250	Body mass index	Hypothyroidism/myxedema	ieu-b-40	ukb-a-77	337159	rs11945861	0.055800203	0.041404324	0.177758041
251	Body mass index	Hypothyroidism/myxedema	ieu-b-40	ukb-a-77	337159	rs11951673	0.001867943	0.043082927	0.965417017
252	Body mass index	Hypothyroidism/myxedema	ieu-b-40	ukb-a-77	337159	rs12022461	0.105761006	0.043591635	0.015258842
253	Body mass index	Hypothyroidism/myxedema	ieu-b-40	ukb-a-77	337159	rs12033257	0.022053973	0.036830479	0.549308408
254	Body mass index	Hypothyroidism/myxedema	ieu-b-40	ukb-a-77	337159	rs12041258	0.034876164	0.042343356	0.410137664
255	Body mass index	Hypothyroidism/myxedema	ieu-b-40	ukb-a-77	337159	rs12044597	-0.023617413	0.036343147	0.515792342
256	Body mass index	Hypothyroidism/myxedema	ieu-b-40	ukb-a-77	337159	rs12052672	0.017161964	0.052103571	0.741867178
257	Body mass index	Hypothyroidism/myxedema	ieu-b-40	ukb-a-77	337159	rs12098284	0.004049028	0.044253596	0.927098464
258	Body mass index	Hypothyroidism/myxedema	ieu-b-40	ukb-a-77	337159	rs12149756	0.01421512	0.04722568	0.763411421
259	Body mass index	Hypothyroidism/myxedema	ieu-b-40	ukb-a-77	337159	rs12150665	-0.062472222	0.032546358	0.054923075
260	Body mass index	Hypothyroidism/myxedema	ieu-b-40	ukb-a-77	337159	rs1218822	0.051562321	0.032647202	0.114249042
261	Body mass index	Hypothyroidism/myxedema	ieu-b-40	ukb-a-77	337159	rs12217775	0.003942531	0.053410408	0.941156976
262	Body mass index	Hypothyroidism/myxedema	ieu-b-40	ukb-a-77	337159	rs12299814	0.035518981	0.038443439	0.355523658
263	Body mass index	Hypothyroidism/myxedema	ieu-b-40	ukb-a-77	337159	rs12364470	-0.023748933	0.039150618	0.544113557
264	Body mass index	Hypothyroidism/myxedema	ieu-b-40	ukb-a-77	337159	rs12369179	0.048061838	0.025107326	0.055587509
265	Body mass index	Hypothyroidism/myxedema	ieu-b-40	ukb-a-77	337159	rs1241986	-0.038055468	0.052646259	0.469770652
266	Body mass index	Hypothyroidism/myxedema	ieu-b-40	ukb-a-77	337159	rs12422552	-0.030087612	0.043852761	0.492646708
267	Body mass index	Hypothyroidism/myxedema	ieu-b-40	ukb-a-77	337159	rs12429545	0.023175316	0.024661456	0.347351773
268	Body mass index	Hypothyroidism/myxedema	ieu-b-40	ukb-a-77	337159	rs12448257	0.005136348	0.034493043	0.881624908
269	Body mass index	Hypothyroidism/myxedema	ieu-b-40	ukb-a-77	337159	rs12564992	-0.054196429	0.042375867	0.200916218
270	Body mass index	Hypothyroidism/myxedema	ieu-b-40	ukb-a-77	337159	rs12593036	0.015744026	0.036688377	0.667829753
271	Body mass index	Hypothyroidism/myxedema	ieu-b-40	ukb-a-77	337159	rs12602912	0.047736307	0.037180682	0.19917667
272	Body mass index	Hypothyroidism/myxedema	ieu-b-40	ukb-a-77	337159	rs12629015	0.041266963	0.051271778	0.420896422
273	Body mass index	Hypothyroidism/myxedema	ieu-b-40	ukb-a-77	337159	rs1263627	-0.044620216	0.044164676	0.312344604
274	Body mass index	Hypothyroidism/myxedema	ieu-b-40	ukb-a-77	337159	rs12652212	0.069699268	0.042772846	0.103202683
275	Body mass index	Hypothyroidism/myxedema	ieu-b-40	ukb-a-77	337159	rs1266874	0.052561143	0.038840357	0.175972245
276	Body mass index	Hypothyroidism/myxedema	ieu-b-40	ukb-a-77	337159	rs12675063	0.022743462	0.052038782	0.662076316
277	Body mass index	Hypothyroidism/myxedema	ieu-b-40	ukb-a-77	337159	rs12680842	0.061625639	0.041936917	0.141701493
278	Body mass index	Hypothyroidism/myxedema	ieu-b-40	ukb-a-77	337159	rs12718572	-0.013335556	0.045328034	0.768604273
279	Body mass index	Hypothyroidism/myxedema	ieu-b-40	ukb-a-77	337159	rs12762034	0.029994792	0.040499958	0.458928183
280	Body mass index	Hypothyroidism/myxedema	ieu-b-40	ukb-a-77	337159	rs1277723	-0.000726194	0.054920265	0.989450125
281	Body mass index	Hypothyroidism/myxedema	ieu-b-40	ukb-a-77	337159	rs1285997	-0.058684718	0.04023493	0.144688581
282	Body mass index	Hypothyroidism/myxedema	ieu-b-40	ukb-a-77	337159	rs12888545	-0.020923676	0.043894559	0.633589712
283	Body mass index	Hypothyroidism/myxedema	ieu-b-40	ukb-a-77	337159	rs12888955	0.026818596	0.030640337	0.381426522
284	Body mass index	Hypothyroidism/myxedema	ieu-b-40	ukb-a-77	337159	rs12905439	0.010121695	0.04586661	0.825344128
285	Body mass index	Hypothyroidism/myxedema	ieu-b-40	ukb-a-77	337159	rs12922346	-0.044409191	0.043343456	0.305557559
286	Body mass index	Hypothyroidism/myxedema	ieu-b-40	ukb-a-77	337159	rs12939549	-0.026067833	0.028992056	0.368579628
287	Body mass index	Hypothyroidism/myxedema	ieu-b-40	ukb-a-77	337159	rs1296328	0.050625419	0.02932067	0.084237384
288	Body mass index	Hypothyroidism/myxedema	ieu-b-40	ukb-a-77	337159	rs13021737	0.01845331	0.011975209	0.123326685
289	Body mass index	Hypothyroidism/myxedema	ieu-b-40	ukb-a-77	337159	rs13047416	0.100475974	0.034888506	0.003977809
290	Body mass index	Hypothyroidism/myxedema	ieu-b-40	ukb-a-77	337159	rs13107325	-0.071532553	0.021005596	0.000660661
291	Body mass index	Hypothyroidism/myxedema	ieu-b-40	ukb-a-77	337159	rs13110266	0.074930855	0.045040427	0.096185289
292	Body mass index	Hypothyroidism/myxedema	ieu-b-40	ukb-a-77	337159	rs1316369	-0.007501089	0.055243069	0.891992553
293	Body mass index	Hypothyroidism/myxedema	ieu-b-40	ukb-a-77	337159	rs13174863	0.017956354	0.038251406	0.638762374
294	Body mass index	Hypothyroidism/myxedema	ieu-b-40	ukb-a-77	337159	rs13184896	0.099969925	0.039333985	0.011035706
295	Body mass index	Hypothyroidism/myxedema	ieu-b-40	ukb-a-77	337159	rs13191362	0.077408898	0.033293559	0.020069755
296	Body mass index	Hypothyroidism/myxedema	ieu-b-40	ukb-a-77	337159	rs1320903	0.029573148	0.025802963	0.251747808
297	Body mass index	Hypothyroidism/myxedema	ieu-b-40	ukb-a-77	337159	rs1321432	0.00035843	0.026786169	0.989323703
298	Body mass index	Hypothyroidism/myxedema	ieu-b-40	ukb-a-77	337159	rs13240600	-0.082038235	0.035148529	0.019593387
299	Body mass index	Hypothyroidism/myxedema	ieu-b-40	ukb-a-77	337159	rs13250058	-0.006871027	0.050060446	0.890829551
300	Body mass index	Hypothyroidism/myxedema	ieu-b-40	ukb-a-77	337159	rs13263601	-0.05524013	0.035306818	0.117682828
301	Body mass index	Hypothyroidism/myxedema	ieu-b-40	ukb-a-77	337159	rs1327259	0.048800903	0.034476323	0.156924765
302	Body mass index	Hypothyroidism/myxedema	ieu-b-40	ukb-a-77	337159	rs1330052	0.009614015	0.040923409	0.814265366
303	Body mass index	Hypothyroidism/myxedema	ieu-b-40	ukb-a-77	337159	rs13329567	-0.013679317	0.021250137	0.519751539
304	Body mass index	Hypothyroidism/myxedema	ieu-b-40	ukb-a-77	337159	rs1336486	-0.037060851	0.039155816	0.343895294
305	Body mass index	Hypothyroidism/myxedema	ieu-b-40	ukb-a-77	337159	rs1365466	-0.039887883	0.043420073	0.358278271
306	Body mass index	Hypothyroidism/myxedema	ieu-b-40	ukb-a-77	337159	rs1371108	0.00328305	0.046841008	0.944122635
307	Body mass index	Hypothyroidism/myxedema	ieu-b-40	ukb-a-77	337159	rs1409818	0.014278209	0.042862935	0.739048846
308	Body mass index	Hypothyroidism/myxedema	ieu-b-40	ukb-a-77	337159	rs1412235	0.016697967	0.022505407	0.458115446
309	Body mass index	Hypothyroidism/myxedema	ieu-b-40	ukb-a-77	337159	rs1421334	0.0638212	0.04191768	0.127874694
310	Body mass index	Hypothyroidism/myxedema	ieu-b-40	ukb-a-77	337159	rs1430387	0.019825526	0.046227982	0.668022061
311	Body mass index	Hypothyroidism/myxedema	ieu-b-40	ukb-a-77	337159	rs1431659	0.003659245	0.029963878	0.902802498
312	Body mass index	Hypothyroidism/myxedema	ieu-b-40	ukb-a-77	337159	rs1436344	-0.032786028	0.037304752	0.379471749
313	Body mass index	Hypothyroidism/myxedema	ieu-b-40	ukb-a-77	337159	rs1452075	0.039253972	0.041725248	0.346821388
314	Body mass index	Hypothyroidism/myxedema	ieu-b-40	ukb-a-77	337159	rs1465900	0.0839752	0.05129248	0.101592141
315	Body mass index	Hypothyroidism/myxedema	ieu-b-40	ukb-a-77	337159	rs1477199	0.008060175	0.033201096	0.808184855
316	Body mass index	Hypothyroidism/myxedema	ieu-b-40	ukb-a-77	337159	rs1492767	0.063111596	0.055069362	0.25177932
317	Body mass index	Hypothyroidism/myxedema	ieu-b-40	ukb-a-77	337159	rs1503526	-0.017930929	0.037076571	0.6286564
318	Body mass index	Hypothyroidism/myxedema	ieu-b-40	ukb-a-77	337159	rs1522569	0.046194268	0.040969878	0.259523603
319	Body mass index	Hypothyroidism/myxedema	ieu-b-40	ukb-a-77	337159	rs1528435	-0.012622988	0.032612073	0.698708185
320	Body mass index	Hypothyroidism/myxedema	ieu-b-40	ukb-a-77	337159	rs1579557	0.008954601	0.026685258	0.737199987
321	Body mass index	Hypothyroidism/myxedema	ieu-b-40	ukb-a-77	337159	rs1624134	0.060971683	0.05256	0.24603267
322	Body mass index	Hypothyroidism/myxedema	ieu-b-40	ukb-a-77	337159	rs16849710	0.022055862	0.045007845	0.62410217
323	Body mass index	Hypothyroidism/myxedema	ieu-b-40	ukb-a-77	337159	rs16851483	0.009207263	0.028347154	0.745329585
324	Body mass index	Hypothyroidism/myxedema	ieu-b-40	ukb-a-77	337159	rs16871902	-0.06666944	0.04151344	0.108279968
325	Body mass index	Hypothyroidism/myxedema	ieu-b-40	ukb-a-77	337159	rs16903285	0.014765287	0.023414502	0.52829924
326	Body mass index	Hypothyroidism/myxedema	ieu-b-40	ukb-a-77	337159	rs16958372	-0.005208738	0.055399291	0.925091889
327	Body mass index	Hypothyroidism/myxedema	ieu-b-40	ukb-a-77	337159	rs17001561	0.004085517	0.048187086	0.93243274
328	Body mass index	Hypothyroidism/myxedema	ieu-b-40	ukb-a-77	337159	rs17014375	0.002262343	0.044498081	0.959451932
329	Body mass index	Hypothyroidism/myxedema	ieu-b-40	ukb-a-77	337159	rs17056301	0.093899153	0.050647797	0.063744421
330	Body mass index	Hypothyroidism/myxedema	ieu-b-40	ukb-a-77	337159	rs17119937	0.015952406	0.049641038	0.747941228
331	Body mass index	Hypothyroidism/myxedema	ieu-b-40	ukb-a-77	337159	rs17171818	0.054435726	0.055087607	0.323071122
332	Body mass index	Hypothyroidism/myxedema	ieu-b-40	ukb-a-77	337159	rs17203016	-0.002164933	0.043221267	0.960051036
333	Body mass index	Hypothyroidism/myxedema	ieu-b-40	ukb-a-77	337159	rs17207196	0.004311665	0.023779095	0.8561151
334	Body mass index	Hypothyroidism/myxedema	ieu-b-40	ukb-a-77	337159	rs17236194	-0.008742157	0.048693399	0.857517839
335	Body mass index	Hypothyroidism/myxedema	ieu-b-40	ukb-a-77	337159	rs17399237	0.040967829	0.040547829	0.312323737
336	Body mass index	Hypothyroidism/myxedema	ieu-b-40	ukb-a-77	337159	rs17405819	0.003625893	0.026408233	0.890792393
337	Body mass index	Hypothyroidism/myxedema	ieu-b-40	ukb-a-77	337159	rs17424278	-0.043813235	0.050236941	0.383136465
338	Body mass index	Hypothyroidism/myxedema	ieu-b-40	ukb-a-77	337159	rs17513613	0.041210753	0.029767796	0.166233785
339	Body mass index	Hypothyroidism/myxedema	ieu-b-40	ukb-a-77	337159	rs175165	-0.064487864	0.051615146	0.211519509
340	Body mass index	Hypothyroidism/myxedema	ieu-b-40	ukb-a-77	337159	rs17636031	0.019024438	0.035834125	0.595486133
341	Body mass index	Hypothyroidism/myxedema	ieu-b-40	ukb-a-77	337159	rs17724992	0.019356448	0.032101913	0.54652952
342	Body mass index	Hypothyroidism/myxedema	ieu-b-40	ukb-a-77	337159	rs17767510	0.003791636	0.05275155	0.942699606
343	Body mass index	Hypothyroidism/myxedema	ieu-b-40	ukb-a-77	337159	rs17789218	-0.101103077	0.046424692	0.029421921
344	Body mass index	Hypothyroidism/myxedema	ieu-b-40	ukb-a-77	337159	rs17806379	0.037677248	0.026060581	0.148245585
345	Body mass index	Hypothyroidism/myxedema	ieu-b-40	ukb-a-77	337159	rs1784460	-0.050854773	0.040046818	0.204126317
346	Body mass index	Hypothyroidism/myxedema	ieu-b-40	ukb-a-77	337159	rs1805207	0.034754818	0.049092727	0.478981091
347	Body mass index	Hypothyroidism/myxedema	ieu-b-40	ukb-a-77	337159	rs1852006	0.006331244	0.034704231	0.855241875
348	Body mass index	Hypothyroidism/myxedema	ieu-b-40	ukb-a-77	337159	rs1863652	0.035331043	0.047318261	0.455263834
349	Body mass index	Hypothyroidism/myxedema	ieu-b-40	ukb-a-77	337159	rs1865341	0.050276016	0.047617813	0.291048762
350	Body mass index	Hypothyroidism/myxedema	ieu-b-40	ukb-a-77	337159	rs1884389	0.028722621	0.050920291	0.572706325
351	Body mass index	Hypothyroidism/myxedema	ieu-b-40	ukb-a-77	337159	rs1885728	0.022613056	0.051944815	0.663324039
352	Body mass index	Hypothyroidism/myxedema	ieu-b-40	ukb-a-77	337159	rs1927790	0.073675	0.035623919	0.038627524
353	Body mass index	Hypothyroidism/myxedema	ieu-b-40	ukb-a-77	337159	rs1928295	0.077867376	0.037141277	0.036036215
354	Body mass index	Hypothyroidism/myxedema	ieu-b-40	ukb-a-77	337159	rs1937683	0.079203578	0.050549541	0.117149622
355	Body mass index	Hypothyroidism/myxedema	ieu-b-40	ukb-a-77	337159	rs1945941	-0.039462368	0.04604193	0.391391657
356	Body mass index	Hypothyroidism/myxedema	ieu-b-40	ukb-a-77	337159	rs1982441	-0.004439257	0.043937371	0.919521867
357	Body mass index	Hypothyroidism/myxedema	ieu-b-40	ukb-a-77	337159	rs1982725	0.052278247	0.053838866	0.331541725
358	Body mass index	Hypothyroidism/myxedema	ieu-b-40	ukb-a-77	337159	rs1993709	0.00418281	0.019679879	0.831683866
359	Body mass index	Hypothyroidism/myxedema	ieu-b-40	ukb-a-77	337159	rs2007231	-0.016439904	0.052039615	0.752069816
360	Body mass index	Hypothyroidism/myxedema	ieu-b-40	ukb-a-77	337159	rs200810	-0.002909772	0.039444706	0.941194687
361	Body mass index	Hypothyroidism/myxedema	ieu-b-40	ukb-a-77	337159	rs2051559	0.083480114	0.043510625	0.055033146
362	Body mass index	Hypothyroidism/myxedema	ieu-b-40	ukb-a-77	337159	rs2065418	-0.006310301	0.032504217	0.846067887
363	Body mass index	Hypothyroidism/myxedema	ieu-b-40	ukb-a-77	337159	rs208015	0.01651323	0.029022472	0.569369145
364	Body mass index	Hypothyroidism/myxedema	ieu-b-40	ukb-a-77	337159	rs2119753	0.030481569	0.052259902	0.559712384
365	Body mass index	Hypothyroidism/myxedema	ieu-b-40	ukb-a-77	337159	rs2124499	0.068426667	0.043750163	0.117809987
366	Body mass index	Hypothyroidism/myxedema	ieu-b-40	ukb-a-77	337159	rs2143253	0.026232819	0.041916383	0.531421926
367	Body mass index	Hypothyroidism/myxedema	ieu-b-40	ukb-a-77	337159	rs2155645	-0.040255948	0.051735431	0.436503119
368	Body mass index	Hypothyroidism/myxedema	ieu-b-40	ukb-a-77	337159	rs215634	0.144061184	0.035163553	4.19E-05
369	Body mass index	Hypothyroidism/myxedema	ieu-b-40	ukb-a-77	337159	rs2174307	0.042807934	0.043417934	0.324157401
370	Body mass index	Hypothyroidism/myxedema	ieu-b-40	ukb-a-77	337159	rs2174367	0.030995289	0.046542149	0.505435571
371	Body mass index	Hypothyroidism/myxedema	ieu-b-40	ukb-a-77	337159	rs217671	0.012954722	0.040472917	0.748904857
372	Body mass index	Hypothyroidism/myxedema	ieu-b-40	ukb-a-77	337159	rs2228213	0.093283453	0.039148417	0.017180805
373	Body mass index	Hypothyroidism/myxedema	ieu-b-40	ukb-a-77	337159	rs2235564	-0.060492137	0.041841145	0.14824531
374	Body mass index	Hypothyroidism/myxedema	ieu-b-40	ukb-a-77	337159	rs2246012	0.164398101	0.043857405	0.000177918
375	Body mass index	Hypothyroidism/myxedema	ieu-b-40	ukb-a-77	337159	rs2281819	-0.05175375	0.03862075	0.180228972
376	Body mass index	Hypothyroidism/myxedema	ieu-b-40	ukb-a-77	337159	rs2283093	-0.025108031	0.050620945	0.619893814
377	Body mass index	Hypothyroidism/myxedema	ieu-b-40	ukb-a-77	337159	rs2306537	-0.010781353	0.042154662	0.798138413
378	Body mass index	Hypothyroidism/myxedema	ieu-b-40	ukb-a-77	337159	rs2307111	0.066470189	0.020059698	0.00092097
379	Body mass index	Hypothyroidism/myxedema	ieu-b-40	ukb-a-77	337159	rs2357760	0.012413172	0.038398138	0.746486702
380	Body mass index	Hypothyroidism/myxedema	ieu-b-40	ukb-a-77	337159	rs2365389	0.046981552	0.030383793	0.122039343
381	Body mass index	Hypothyroidism/myxedema	ieu-b-40	ukb-a-77	337159	rs2367112	0.018912185	0.043600756	0.66446405
382	Body mass index	Hypothyroidism/myxedema	ieu-b-40	ukb-a-77	337159	rs2425840	0.024466639	0.044374958	0.581385961
383	Body mass index	Hypothyroidism/myxedema	ieu-b-40	ukb-a-77	337159	rs2429150	0.079911622	0.04776036	0.094292106
384	Body mass index	Hypothyroidism/myxedema	ieu-b-40	ukb-a-77	337159	rs2479958	0.065878571	0.034056104	0.053062365
385	Body mass index	Hypothyroidism/myxedema	ieu-b-40	ukb-a-77	337159	rs2481665	-0.016850683	0.032402795	0.603037122
386	Body mass index	Hypothyroidism/myxedema	ieu-b-40	ukb-a-77	337159	rs2543132	0.004540301	0.045871849	0.921155782
387	Body mass index	Hypothyroidism/myxedema	ieu-b-40	ukb-a-77	337159	rs2600226	0.041717328	0.048083103	0.385608483
388	Body mass index	Hypothyroidism/myxedema	ieu-b-40	ukb-a-77	337159	rs2605603	0.035216117	0.050461748	0.485253828
389	Body mass index	Hypothyroidism/myxedema	ieu-b-40	ukb-a-77	337159	rs262130	0.050989213	0.052348031	0.330035389
390	Body mass index	Hypothyroidism/myxedema	ieu-b-40	ukb-a-77	337159	rs2694047	-0.011979149	0.031895957	0.707236966
391	Body mass index	Hypothyroidism/myxedema	ieu-b-40	ukb-a-77	337159	rs2717926	0.086174536	0.056808763	0.12928605
392	Body mass index	Hypothyroidism/myxedema	ieu-b-40	ukb-a-77	337159	rs273504	-0.089442484	0.034344118	0.009206137
393	Body mass index	Hypothyroidism/myxedema	ieu-b-40	ukb-a-77	337159	rs273697	-0.061088469	0.053032449	0.249359135
394	Body mass index	Hypothyroidism/myxedema	ieu-b-40	ukb-a-77	337159	rs2744974	0.085526506	0.022201205	0.000116996
395	Body mass index	Hypothyroidism/myxedema	ieu-b-40	ukb-a-77	337159	rs2820311	0.062816596	0.023330596	0.007092796
396	Body mass index	Hypothyroidism/myxedema	ieu-b-40	ukb-a-77	337159	rs2832283	0.050586	0.055089913	0.358490968
397	Body mass index	Hypothyroidism/myxedema	ieu-b-40	ukb-a-77	337159	rs2836964	0.079404455	0.048845545	0.104029825
398	Body mass index	Hypothyroidism/myxedema	ieu-b-40	ukb-a-77	337159	rs284227	0.082897959	0.041092381	0.043658381
399	Body mass index	Hypothyroidism/myxedema	ieu-b-40	ukb-a-77	337159	rs2875762	0.044421007	0.043838417	0.310921909
400	Body mass index	Hypothyroidism/myxedema	ieu-b-40	ukb-a-77	337159	rs2907948	0.064840993	0.042567943	0.127699853
401	Body mass index	Hypothyroidism/myxedema	ieu-b-40	ukb-a-77	337159	rs294704	0.095330973	0.05120177	0.062621598
402	Body mass index	Hypothyroidism/myxedema	ieu-b-40	ukb-a-77	337159	rs3007105	0.096140845	0.037056761	0.009475033
403	Body mass index	Hypothyroidism/myxedema	ieu-b-40	ukb-a-77	337159	rs326896	-0.025518594	0.041433672	0.537966969
404	Body mass index	Hypothyroidism/myxedema	ieu-b-40	ukb-a-77	337159	rs349088	0.084849219	0.040669609	0.036950983
405	Body mass index	Hypothyroidism/myxedema	ieu-b-40	ukb-a-77	337159	rs355777	-0.010980131	0.034572288	0.750788985
406	Body mass index	Hypothyroidism/myxedema	ieu-b-40	ukb-a-77	337159	rs3731695	0.040356724	0.044908534	0.368843037
407	Body mass index	Hypothyroidism/myxedema	ieu-b-40	ukb-a-77	337159	rs3736485	-0.028955075	0.038991343	0.457722287
408	Body mass index	Hypothyroidism/myxedema	ieu-b-40	ukb-a-77	337159	rs3754963	0.010572358	0.04828813	0.826694294
409	Body mass index	Hypothyroidism/myxedema	ieu-b-40	ukb-a-77	337159	rs3764835	-0.028246738	0.051183972	0.581039577
410	Body mass index	Hypothyroidism/myxedema	ieu-b-40	ukb-a-77	337159	rs3800229	0.041056514	0.032947314	0.212718037
411	Body mass index	Hypothyroidism/myxedema	ieu-b-40	ukb-a-77	337159	rs380857	0.013559139	0.054023311	0.8018243
412	Body mass index	Hypothyroidism/myxedema	ieu-b-40	ukb-a-77	337159	rs3814883	-0.014914138	0.022442845	0.506345617
413	Body mass index	Hypothyroidism/myxedema	ieu-b-40	ukb-a-77	337159	rs3829849	0.032446939	0.054852041	0.554161562
414	Body mass index	Hypothyroidism/myxedema	ieu-b-40	ukb-a-77	337159	rs3844598	-0.076691053	0.054769053	0.161434715
415	Body mass index	Hypothyroidism/myxedema	ieu-b-40	ukb-a-77	337159	rs3852012	0.068792443	0.043054962	0.110091503
416	Body mass index	Hypothyroidism/myxedema	ieu-b-40	ukb-a-77	337159	rs3902951	-0.0502	0.045928433	0.274391669
417	Body mass index	Hypothyroidism/myxedema	ieu-b-40	ukb-a-77	337159	rs391300	-0.00924958	0.045498319	0.83890448
418	Body mass index	Hypothyroidism/myxedema	ieu-b-40	ukb-a-77	337159	rs3935648	-0.03177064	0.04974704	0.523054663
419	Body mass index	Hypothyroidism/myxedema	ieu-b-40	ukb-a-77	337159	rs40067	-0.021154135	0.026013496	0.416104277
420	Body mass index	Hypothyroidism/myxedema	ieu-b-40	ukb-a-77	337159	rs4012234	0.016287943	0.037405106	0.663237965
421	Body mass index	Hypothyroidism/myxedema	ieu-b-40	ukb-a-77	337159	rs4072917	0.043577913	0.045346957	0.336557847
422	Body mass index	Hypothyroidism/myxedema	ieu-b-40	ukb-a-77	337159	rs4148155	-0.005230761	0.043426117	0.904125138
423	Body mass index	Hypothyroidism/myxedema	ieu-b-40	ukb-a-77	337159	rs4237643	-0.004869103	0.025156233	0.846524697
424	Body mass index	Hypothyroidism/myxedema	ieu-b-40	ukb-a-77	337159	rs427943	-0.003151865	0.030815353	0.918532616
425	Body mass index	Hypothyroidism/myxedema	ieu-b-40	ukb-a-77	337159	rs429343	-0.074774667	0.035077	0.033029111
426	Body mass index	Hypothyroidism/myxedema	ieu-b-40	ukb-a-77	337159	rs4307239	-0.071939217	0.045339826	0.112588026
427	Body mass index	Hypothyroidism/myxedema	ieu-b-40	ukb-a-77	337159	rs4430672	0.074949685	0.051240157	0.143545711
428	Body mass index	Hypothyroidism/myxedema	ieu-b-40	ukb-a-77	337159	rs4482463	-0.000401583	0.029651964	0.989194404
429	Body mass index	Hypothyroidism/myxedema	ieu-b-40	ukb-a-77	337159	rs4516268	0.032486498	0.030272074	0.283203498
430	Body mass index	Hypothyroidism/myxedema	ieu-b-40	ukb-a-77	337159	rs4518345	-0.026779658	0.04932359	0.587172394
431	Body mass index	Hypothyroidism/myxedema	ieu-b-40	ukb-a-77	337159	rs4556997	0.010235787	0.038761168	0.791723489
432	Body mass index	Hypothyroidism/myxedema	ieu-b-40	ukb-a-77	337159	rs4639527	0.101394767	0.032633314	0.001889364
433	Body mass index	Hypothyroidism/myxedema	ieu-b-40	ukb-a-77	337159	rs4671328	0.036202603	0.024004384	0.131511966
434	Body mass index	Hypothyroidism/myxedema	ieu-b-40	ukb-a-77	337159	rs4682718	0.040904481	0.043427922	0.346247133
435	Body mass index	Hypothyroidism/myxedema	ieu-b-40	ukb-a-77	337159	rs4683096	0.033161724	0.045173966	0.462894322
436	Body mass index	Hypothyroidism/myxedema	ieu-b-40	ukb-a-77	337159	rs4722398	0.068737975	0.047793165	0.150366363
437	Body mass index	Hypothyroidism/myxedema	ieu-b-40	ukb-a-77	337159	rs4740619	-0.013682849	0.02803871	0.625550873
438	Body mass index	Hypothyroidism/myxedema	ieu-b-40	ukb-a-77	337159	rs4757144	0.001181456	0.03124645	0.969838473
439	Body mass index	Hypothyroidism/myxedema	ieu-b-40	ukb-a-77	337159	rs4783830	-0.025159619	0.053684952	0.63931762
440	Body mass index	Hypothyroidism/myxedema	ieu-b-40	ukb-a-77	337159	rs4796243	0.009791855	0.045825323	0.830798312
441	Body mass index	Hypothyroidism/myxedema	ieu-b-40	ukb-a-77	337159	rs4813619	-0.077205741	0.048402778	0.110696944
442	Body mass index	Hypothyroidism/myxedema	ieu-b-40	ukb-a-77	337159	rs4820408	-0.01503245	0.035005497	0.667609496
443	Body mass index	Hypothyroidism/myxedema	ieu-b-40	ukb-a-77	337159	rs4842491	0.019931122	0.058440816	0.733067461
444	Body mass index	Hypothyroidism/myxedema	ieu-b-40	ukb-a-77	337159	rs4858193	-0.076964109	0.044933333	0.08673994
445	Body mass index	Hypothyroidism/myxedema	ieu-b-40	ukb-a-77	337159	rs4858887	-0.057709113	0.044847419	0.198168254
446	Body mass index	Hypothyroidism/myxedema	ieu-b-40	ukb-a-77	337159	rs4864201	-0.028505532	0.038608227	0.460315204
447	Body mass index	Hypothyroidism/myxedema	ieu-b-40	ukb-a-77	337159	rs4865796	0.032566893	0.054480777	0.549994399
448	Body mass index	Hypothyroidism/myxedema	ieu-b-40	ukb-a-77	337159	rs4880341	0.064590085	0.044544153	0.147051861
449	Body mass index	Hypothyroidism/myxedema	ieu-b-40	ukb-a-77	337159	rs4906908	-0.006102718	0.050384369	0.903593415
450	Body mass index	Hypothyroidism/myxedema	ieu-b-40	ukb-a-77	337159	rs491711	-0.053770348	0.048988609	0.272375172
451	Body mass index	Hypothyroidism/myxedema	ieu-b-40	ukb-a-77	337159	rs4929923	-0.049549834	0.029947956	0.098019582
452	Body mass index	Hypothyroidism/myxedema	ieu-b-40	ukb-a-77	337159	rs4954638	-0.010689746	0.051885169	0.836769822
453	Body mass index	Hypothyroidism/myxedema	ieu-b-40	ukb-a-77	337159	rs4985155	-0.03583425	0.045829667	0.434272914
454	Body mass index	Hypothyroidism/myxedema	ieu-b-40	ukb-a-77	337159	rs4986044	0.029237683	0.031820122	0.358177918
455	Body mass index	Hypothyroidism/myxedema	ieu-b-40	ukb-a-77	337159	rs538579	0.028636861	0.040774599	0.482478931
456	Body mass index	Hypothyroidism/myxedema	ieu-b-40	ukb-a-77	337159	rs543874	0.034959158	0.013451011	0.009349615
457	Body mass index	Hypothyroidism/myxedema	ieu-b-40	ukb-a-77	337159	rs559231	0.008101704	0.039531778	0.837617794
458	Body mass index	Hypothyroidism/myxedema	ieu-b-40	ukb-a-77	337159	rs577525	-0.03068759	0.031507771	0.330071962
459	Body mass index	Hypothyroidism/myxedema	ieu-b-40	ukb-a-77	337159	rs592483	0.016457551	0.035840476	0.646098477
460	Body mass index	Hypothyroidism/myxedema	ieu-b-40	ukb-a-77	337159	rs6050446	0.059432362	0.042553936	0.162523039
461	Body mass index	Hypothyroidism/myxedema	ieu-b-40	ukb-a-77	337159	rs6235	0.007832971	0.033448114	0.814843105
462	Body mass index	Hypothyroidism/myxedema	ieu-b-40	ukb-a-77	337159	rs6265	-0.00278199	0.01604915	0.862382688
463	Body mass index	Hypothyroidism/myxedema	ieu-b-40	ukb-a-77	337159	rs629443	0.034436552	0.052725862	0.513676026
464	Body mass index	Hypothyroidism/myxedema	ieu-b-40	ukb-a-77	337159	rs6443750	0.023640608	0.044321757	0.593766351
465	Body mass index	Hypothyroidism/myxedema	ieu-b-40	ukb-a-77	337159	rs6448587	0.03663988	0.041350659	0.375575871
466	Body mass index	Hypothyroidism/myxedema	ieu-b-40	ukb-a-77	337159	rs6461115	0.031928125	0.043548542	0.463459782
467	Body mass index	Hypothyroidism/myxedema	ieu-b-40	ukb-a-77	337159	rs6471941	-0.066752564	0.044500192	0.133601157
468	Body mass index	Hypothyroidism/myxedema	ieu-b-40	ukb-a-77	337159	rs6512302	-0.046562465	0.041924507	0.26672919
469	Body mass index	Hypothyroidism/myxedema	ieu-b-40	ukb-a-77	337159	rs6545714	0.08539267	0.027771937	0.00210656
470	Body mass index	Hypothyroidism/myxedema	ieu-b-40	ukb-a-77	337159	rs6548220	0.044135038	0.043012137	0.304841339
471	Body mass index	Hypothyroidism/myxedema	ieu-b-40	ukb-a-77	337159	rs6556301	0.003718171	0.048708018	0.939151852
472	Body mass index	Hypothyroidism/myxedema	ieu-b-40	ukb-a-77	337159	rs657452	-0.028484096	0.02838	0.315538702
473	Body mass index	Hypothyroidism/myxedema	ieu-b-40	ukb-a-77	337159	rs6587552	0.026429884	0.035560462	0.457337645
474	Body mass index	Hypothyroidism/myxedema	ieu-b-40	ukb-a-77	337159	rs6593688	0.035568321	0.038930511	0.360908078
475	Body mass index	Hypothyroidism/myxedema	ieu-b-40	ukb-a-77	337159	rs663129	0.047194495	0.011221394	2.60E-05
476	Body mass index	Hypothyroidism/myxedema	ieu-b-40	ukb-a-77	337159	rs6692586	-0.04811599	0.036430104	0.186576226
477	Body mass index	Hypothyroidism/myxedema	ieu-b-40	ukb-a-77	337159	rs6712	-0.058647391	0.055342899	0.289276813
478	Body mass index	Hypothyroidism/myxedema	ieu-b-40	ukb-a-77	337159	rs6764533	-0.040676638	0.046567586	0.382392345
479	Body mass index	Hypothyroidism/myxedema	ieu-b-40	ukb-a-77	337159	rs6781254	0.016410536	0.050895446	0.747122243
480	Body mass index	Hypothyroidism/myxedema	ieu-b-40	ukb-a-77	337159	rs6804842	0.007022756	0.033680449	0.834829708
481	Body mass index	Hypothyroidism/myxedema	ieu-b-40	ukb-a-77	337159	rs6818414	0.000337966	0.053644021	0.994973232
482	Body mass index	Hypothyroidism/myxedema	ieu-b-40	ukb-a-77	337159	rs6827083	0.004932742	0.054046907	0.927279804
483	Body mass index	Hypothyroidism/myxedema	ieu-b-40	ukb-a-77	337159	rs6841761	-0.04583542	0.03971687	0.24847796
484	Body mass index	Hypothyroidism/myxedema	ieu-b-40	ukb-a-77	337159	rs6950442	0.074798788	0.03949	0.05820912
485	Body mass index	Hypothyroidism/myxedema	ieu-b-40	ukb-a-77	337159	rs6985109	-0.126288701	0.029388701	1.73E-05
486	Body mass index	Hypothyroidism/myxedema	ieu-b-40	ukb-a-77	337159	rs7024334	-0.008907971	0.045309855	0.844139646
487	Body mass index	Hypothyroidism/myxedema	ieu-b-40	ukb-a-77	337159	rs7025938	0.016179759	0.033672169	0.63086595
488	Body mass index	Hypothyroidism/myxedema	ieu-b-40	ukb-a-77	337159	rs7084454	-0.026355078	0.02879228	0.360006744
489	Body mass index	Hypothyroidism/myxedema	ieu-b-40	ukb-a-77	337159	rs709400	-0.023673733	0.035773267	0.508117584
490	Body mass index	Hypothyroidism/myxedema	ieu-b-40	ukb-a-77	337159	rs7102454	-0.066493671	0.034143481	0.05147748
491	Body mass index	Hypothyroidism/myxedema	ieu-b-40	ukb-a-77	337159	rs7117238	0.03208542	0.054265649	0.554342371
492	Body mass index	Hypothyroidism/myxedema	ieu-b-40	ukb-a-77	337159	rs7124681	0.065153992	0.020030532	0.001143005
493	Body mass index	Hypothyroidism/myxedema	ieu-b-40	ukb-a-77	337159	rs7138803	0.046924	0.0179209	0.00883444
494	Body mass index	Hypothyroidism/myxedema	ieu-b-40	ukb-a-77	337159	rs7144011	-0.020980638	0.022161879	0.343791969
495	Body mass index	Hypothyroidism/myxedema	ieu-b-40	ukb-a-77	337159	rs7172627	-0.031175385	0.044529145	0.483857423
496	Body mass index	Hypothyroidism/myxedema	ieu-b-40	ukb-a-77	337159	rs7181498	0.018809632	0.033280184	0.571944442
497	Body mass index	Hypothyroidism/myxedema	ieu-b-40	ukb-a-77	337159	rs7206395	0.025691951	0.052826585	0.626722504
498	Body mass index	Hypothyroidism/myxedema	ieu-b-40	ukb-a-77	337159	rs7206608	0.076542424	0.042065152	0.068817498
499	Body mass index	Hypothyroidism/myxedema	ieu-b-40	ukb-a-77	337159	rs7235563	0.033897245	0.055227653	0.53936531
500	Body mass index	Hypothyroidism/myxedema	ieu-b-40	ukb-a-77	337159	rs7239575	0.016179406	0.025674257	0.528576762
501	Body mass index	Hypothyroidism/myxedema	ieu-b-40	ukb-a-77	337159	rs7318817	-0.03267471	0.034558452	0.344408194
502	Body mass index	Hypothyroidism/myxedema	ieu-b-40	ukb-a-77	337159	rs7333719	-0.073391811	0.05423	0.175945959
503	Body mass index	Hypothyroidism/myxedema	ieu-b-40	ukb-a-77	337159	rs7334078	0.016962645	0.047583554	0.721480193
504	Body mass index	Hypothyroidism/myxedema	ieu-b-40	ukb-a-77	337159	rs7488867	0.155760294	0.029250049	1.01E-07
505	Body mass index	Hypothyroidism/myxedema	ieu-b-40	ukb-a-77	337159	rs7498665	0.039570111	0.019533358	0.042788254
506	Body mass index	Hypothyroidism/myxedema	ieu-b-40	ukb-a-77	337159	rs7535528	-0.056502566	0.035474934	0.111217144
507	Body mass index	Hypothyroidism/myxedema	ieu-b-40	ukb-a-77	337159	rs7550711	0.039216795	0.025234669	0.12016438
508	Body mass index	Hypothyroidism/myxedema	ieu-b-40	ukb-a-77	337159	rs7551507	0.024029837	0.0284275	0.397941963
509	Body mass index	Hypothyroidism/myxedema	ieu-b-40	ukb-a-77	337159	rs7557796	0.0050081	0.033937875	0.882684742
510	Body mass index	Hypothyroidism/myxedema	ieu-b-40	ukb-a-77	337159	rs7561278	0.043662264	0.039769371	0.27225396
511	Body mass index	Hypothyroidism/myxedema	ieu-b-40	ukb-a-77	337159	rs756717	0.005613851	0.036199797	0.876758537
512	Body mass index	Hypothyroidism/myxedema	ieu-b-40	ukb-a-77	337159	rs7599312	0.015936183	0.031726559	0.615458014
513	Body mass index	Hypothyroidism/myxedema	ieu-b-40	ukb-a-77	337159	rs7607351	-0.166642017	0.044379664	0.000173398
514	Body mass index	Hypothyroidism/myxedema	ieu-b-40	ukb-a-77	337159	rs761423	0.003777425	0.046075044	0.934659293
515	Body mass index	Hypothyroidism/myxedema	ieu-b-40	ukb-a-77	337159	rs7615297	-0.013198322	0.04861	0.785995313
516	Body mass index	Hypothyroidism/myxedema	ieu-b-40	ukb-a-77	337159	rs7640424	0.023194338	0.041200882	0.573463948
517	Body mass index	Hypothyroidism/myxedema	ieu-b-40	ukb-a-77	337159	rs765875	0.099095868	0.042829669	0.02068308
518	Body mass index	Hypothyroidism/myxedema	ieu-b-40	ukb-a-77	337159	rs7683836	0.009483684	0.045920439	0.836381423
519	Body mass index	Hypothyroidism/myxedema	ieu-b-40	ukb-a-77	337159	rs7685048	-0.004704139	0.051483861	0.9271977
520	Body mass index	Hypothyroidism/myxedema	ieu-b-40	ukb-a-77	337159	rs769449	-0.011529252	0.030625984	0.706579949
521	Body mass index	Hypothyroidism/myxedema	ieu-b-40	ukb-a-77	337159	rs7694732	0.042348687	0.052785859	0.422394863
522	Body mass index	Hypothyroidism/myxedema	ieu-b-40	ukb-a-77	337159	rs7715256	-0.022230542	0.031556024	0.481134802
523	Body mass index	Hypothyroidism/myxedema	ieu-b-40	ukb-a-77	337159	rs7730004	0.043943716	0.037487905	0.241112555
524	Body mass index	Hypothyroidism/myxedema	ieu-b-40	ukb-a-77	337159	rs7730898	0.014818571	0.034709286	0.669427458
525	Body mass index	Hypothyroidism/myxedema	ieu-b-40	ukb-a-77	337159	rs7761673	0.097887302	0.049935635	0.0499643
526	Body mass index	Hypothyroidism/myxedema	ieu-b-40	ukb-a-77	337159	rs7780752	-0.057950288	0.038768129	0.134968749
527	Body mass index	Hypothyroidism/myxedema	ieu-b-40	ukb-a-77	337159	rs7811342	-0.095681726	0.04415736	0.030247417
528	Body mass index	Hypothyroidism/myxedema	ieu-b-40	ukb-a-77	337159	rs7826312	-0.092790288	0.050994712	0.068819011
529	Body mass index	Hypothyroidism/myxedema	ieu-b-40	ukb-a-77	337159	rs7844647	0.035904797	0.047896585	0.453476578
530	Body mass index	Hypothyroidism/myxedema	ieu-b-40	ukb-a-77	337159	rs7869771	-0.061015214	0.041343286	0.139992439
531	Body mass index	Hypothyroidism/myxedema	ieu-b-40	ukb-a-77	337159	rs7871866	0.021066417	0.038714759	0.586342151
532	Body mass index	Hypothyroidism/myxedema	ieu-b-40	ukb-a-77	337159	rs7899106	-0.020693897	0.035847432	0.563752362
533	Body mass index	Hypothyroidism/myxedema	ieu-b-40	ukb-a-77	337159	rs7903146	-0.016562818	0.031527238	0.59934027
534	Body mass index	Hypothyroidism/myxedema	ieu-b-40	ukb-a-77	337159	rs7925214	0.045031361	0.035614762	0.206085933
535	Body mass index	Hypothyroidism/myxedema	ieu-b-40	ukb-a-77	337159	rs7933205	0.009958966	0.054335	0.854571876
536	Body mass index	Hypothyroidism/myxedema	ieu-b-40	ukb-a-77	337159	rs7970953	0.012783778	0.042920667	0.76582019
537	Body mass index	Hypothyroidism/myxedema	ieu-b-40	ukb-a-77	337159	rs8036040	0.04229578	0.047674128	0.374979215
538	Body mass index	Hypothyroidism/myxedema	ieu-b-40	ukb-a-77	337159	rs8047395	-0.000646584	0.008099252	0.936370422
539	Body mass index	Hypothyroidism/myxedema	ieu-b-40	ukb-a-77	337159	rs8071182	0.041664511	0.052048045	0.423420594
540	Body mass index	Hypothyroidism/myxedema	ieu-b-40	ukb-a-77	337159	rs8097672	-0.02669425	0.0369495	0.470016463
541	Body mass index	Hypothyroidism/myxedema	ieu-b-40	ukb-a-77	337159	rs8097783	0.031785347	0.025704447	0.216246783
542	Body mass index	Hypothyroidism/myxedema	ieu-b-40	ukb-a-77	337159	rs8123881	0.022765969	0.039218827	0.561587103
543	Body mass index	Hypothyroidism/myxedema	ieu-b-40	ukb-a-77	337159	rs8181823	-0.030923386	0.047913937	0.518671642
544	Body mass index	Hypothyroidism/myxedema	ieu-b-40	ukb-a-77	337159	rs8192675	0.034996118	0.037644474	0.352553246
545	Body mass index	Hypothyroidism/myxedema	ieu-b-40	ukb-a-77	337159	rs845084	0.005499457	0.042509143	0.897063966
546	Body mass index	Hypothyroidism/myxedema	ieu-b-40	ukb-a-77	337159	rs852056	0.018674297	0.0473425	0.693248091
547	Body mass index	Hypothyroidism/myxedema	ieu-b-40	ukb-a-77	337159	rs879620	0.007467662	0.023165325	0.747177097
548	Body mass index	Hypothyroidism/myxedema	ieu-b-40	ukb-a-77	337159	rs889398	0.075305102	0.02698898	0.005267277
549	Body mass index	Hypothyroidism/myxedema	ieu-b-40	ukb-a-77	337159	rs895330	0.080826368	0.032808856	0.01375674
550	Body mass index	Hypothyroidism/myxedema	ieu-b-40	ukb-a-77	337159	rs896183	-0.037585588	0.052056765	0.470287343
551	Body mass index	Hypothyroidism/myxedema	ieu-b-40	ukb-a-77	337159	rs901630	0.046060479	0.03637411	0.205406243
552	Body mass index	Hypothyroidism/myxedema	ieu-b-40	ukb-a-77	337159	rs9294260	0.008233878	0.035528707	0.816730017
553	Body mass index	Hypothyroidism/myxedema	ieu-b-40	ukb-a-77	337159	rs930295	0.033149905	0.033204076	0.318100676
554	Body mass index	Hypothyroidism/myxedema	ieu-b-40	ukb-a-77	337159	rs9362662	0.037604554	0.046542411	0.419111786
555	Body mass index	Hypothyroidism/myxedema	ieu-b-40	ukb-a-77	337159	rs9367368	0.010440579	0.047005537	0.824225295
556	Body mass index	Hypothyroidism/myxedema	ieu-b-40	ukb-a-77	337159	rs9408882	0.016742796	0.056043548	0.765133723
557	Body mass index	Hypothyroidism/myxedema	ieu-b-40	ukb-a-77	337159	rs9426003	0.02311	0.049174483	0.638384176
558	Body mass index	Hypothyroidism/myxedema	ieu-b-40	ukb-a-77	337159	rs946824	-0.05567767	0.037525971	0.13788579
559	Body mass index	Hypothyroidism/myxedema	ieu-b-40	ukb-a-77	337159	rs947612	-0.025580603	0.051807759	0.621475624
560	Body mass index	Hypothyroidism/myxedema	ieu-b-40	ukb-a-77	337159	rs9522285	0.050583858	0.041458031	0.222418612
561	Body mass index	Hypothyroidism/myxedema	ieu-b-40	ukb-a-77	337159	rs9540493	-0.022336691	0.037648561	0.552983965
562	Body mass index	Hypothyroidism/myxedema	ieu-b-40	ukb-a-77	337159	rs9615905	-0.042619	0.047273545	0.367301188
563	Body mass index	Hypothyroidism/myxedema	ieu-b-40	ukb-a-77	337159	rs962273	0.121543796	0.041265693	0.003225419
564	Body mass index	Hypothyroidism/myxedema	ieu-b-40	ukb-a-77	337159	rs962796	0.015308311	0.043805405	0.72674273
565	Body mass index	Hypothyroidism/myxedema	ieu-b-40	ukb-a-77	337159	rs9650755	0.00920026	0.038354286	0.810426648
566	Body mass index	Hypothyroidism/myxedema	ieu-b-40	ukb-a-77	337159	rs9688431	0.028002554	0.048399134	0.562875628
567	Body mass index	Hypothyroidism/myxedema	ieu-b-40	ukb-a-77	337159	rs977747	0.008385858	0.031188994	0.788027919
568	Body mass index	Hypothyroidism/myxedema	ieu-b-40	ukb-a-77	337159	rs9806058	-0.083810976	0.047818232	0.079653656
569	Body mass index	Hypothyroidism/myxedema	ieu-b-40	ukb-a-77	337159	rs9816226	0.002610399	0.020774211	0.900004416
570	Body mass index	Hypothyroidism/myxedema	ieu-b-40	ukb-a-77	337159	rs9827823	0.011211969	0.037464715	0.764736005
571	Body mass index	Hypothyroidism/myxedema	ieu-b-40	ukb-a-77	337159	rs9845966	0.050986095	0.049619429	0.30416486
572	Body mass index	Hypothyroidism/myxedema	ieu-b-40	ukb-a-77	337159	rs987237	0.004524156	0.016583716	0.78500146
573	Body mass index	Hypothyroidism/myxedema	ieu-b-40	ukb-a-77	337159	rs9951619	0.045424744	0.039713333	0.252699979
574	Body mass index	Hypothyroidism/myxedema	ieu-b-40	ukb-a-77	337159	rs998732	-0.085722222	0.041423041	0.03850544
575	Body mass index	Hypothyroidism/myxedema	ieu-b-40	ukb-a-77	337159	rs9989141	0.035792222	0.033291667	0.282325234
576	Body mass index	Hypothyroidism/myxedema	ieu-b-40	ukb-a-77	337159	rs999889	0.096598148	0.05333463	0.070114346
577	Body mass index	Hypothyroidism/myxedema	ieu-b-40	ukb-a-77	337159	All - Inverse variance weighted	0.012008187	0.00266021	6.36E-06
578	Body mass index	Hypothyroidism/myxedema	ieu-b-40	ukb-a-77	337159	All - MR Egger	0.017970294	0.00683392	0.008903004
579	Body mass index	Hypothyroidism	ieu-b-40	ukb-b-4226	463010	rs10009336	0.022178429	0.028792429	0.441129766
580	Body mass index	Hypothyroidism	ieu-b-40	ukb-b-4226	463010	rs10132280	0.00547574	0.014549821	0.706661059
581	Body mass index	Hypothyroidism	ieu-b-40	ukb-b-4226	463010	rs10163018	0.009358158	0.026896491	0.727891032
582	Body mass index	Hypothyroidism	ieu-b-40	ukb-b-4226	463010	rs10182181	0.009638615	0.009119692	0.290556599
583	Body mass index	Hypothyroidism	ieu-b-40	ukb-b-4226	463010	rs10192119	0.015120904	0.024482651	0.536827771
584	Body mass index	Hypothyroidism	ieu-b-40	ukb-b-4226	463010	rs10197031	-0.018441084	0.019787771	0.351365733
585	Body mass index	Hypothyroidism	ieu-b-40	ukb-b-4226	463010	rs10211055	-0.017008025	0.019958471	0.394119329
586	Body mass index	Hypothyroidism	ieu-b-40	ukb-b-4226	463010	rs10269783	0.024848722	0.022877218	0.277400425
587	Body mass index	Hypothyroidism	ieu-b-40	ukb-b-4226	463010	rs10275044	0.007542202	0.028706047	0.792751658
588	Body mass index	Hypothyroidism	ieu-b-40	ukb-b-4226	463010	rs1048932	0.026860125	0.018793813	0.152946633
589	Body mass index	Hypothyroidism	ieu-b-40	ukb-b-4226	463010	rs10510419	0.002467181	0.023573672	0.916646941
590	Body mass index	Hypothyroidism	ieu-b-40	ukb-b-4226	463010	rs10733051	0.055227423	0.030556701	0.070703803
591	Body mass index	Hypothyroidism	ieu-b-40	ukb-b-4226	463010	rs1075901	-0.007304521	0.024680909	0.767261904
592	Body mass index	Hypothyroidism	ieu-b-40	ukb-b-4226	463010	rs10768994	0.03737614	0.026288421	0.155092457
593	Body mass index	Hypothyroidism	ieu-b-40	ukb-b-4226	463010	rs10795422	-0.002688806	0.023048993	0.907132575
594	Body mass index	Hypothyroidism	ieu-b-40	ukb-b-4226	463010	rs10832778	0.04635608	0.0244488	0.057953797
595	Body mass index	Hypothyroidism	ieu-b-40	ukb-b-4226	463010	rs10858334	0.018598881	0.029798182	0.532521456
596	Body mass index	Hypothyroidism	ieu-b-40	ukb-b-4226	463010	rs10878946	-0.011011915	0.023520496	0.639653172
597	Body mass index	Hypothyroidism	ieu-b-40	ukb-b-4226	463010	rs10915840	0.026020424	0.028298475	0.357834542
598	Body mass index	Hypothyroidism	ieu-b-40	ukb-b-4226	463010	rs10920678	0.037340774	0.019274968	0.052712617
599	Body mass index	Hypothyroidism	ieu-b-40	ukb-b-4226	463010	rs10938397	-0.002633395	0.00924	0.775644551
600	Body mass index	Hypothyroidism	ieu-b-40	ukb-b-4226	463010	rs10942267	-0.003725333	0.020395769	0.855070877
601	Body mass index	Hypothyroidism	ieu-b-40	ukb-b-4226	463010	rs10968114	0.003284212	0.026353805	0.900824359
602	Body mass index	Hypothyroidism	ieu-b-40	ukb-b-4226	463010	rs10971721	-0.006603819	0.024134422	0.784371615
603	Body mass index	Hypothyroidism	ieu-b-40	ukb-b-4226	463010	rs11066188	-0.270235	0.025107583	5.14E-27
604	Body mass index	Hypothyroidism	ieu-b-40	ukb-b-4226	463010	rs11084553	-0.031404714	0.019514619	0.107552575
605	Body mass index	Hypothyroidism	ieu-b-40	ukb-b-4226	463010	rs11105839	0.003654789	0.028296422	0.8972304
606	Body mass index	Hypothyroidism	ieu-b-40	ukb-b-4226	463010	rs11115176	0.015273388	0.028830331	0.59627275
607	Body mass index	Hypothyroidism	ieu-b-40	ukb-b-4226	463010	rs11118308	0.003254554	0.029460099	0.912034021
608	Body mass index	Hypothyroidism	ieu-b-40	ukb-b-4226	463010	rs11150911	-0.000541864	0.024905789	0.982642159
609	Body mass index	Hypothyroidism	ieu-b-40	ukb-b-4226	463010	rs11165643	-0.013841699	0.014612476	0.343510308
610	Body mass index	Hypothyroidism	ieu-b-40	ukb-b-4226	463010	rs11170468	0.017234553	0.028490163	0.545225537
611	Body mass index	Hypothyroidism	ieu-b-40	ukb-b-4226	463010	rs11173522	0.016390547	0.028211563	0.561249315
612	Body mass index	Hypothyroidism	ieu-b-40	ukb-b-4226	463010	rs11251352	0.038219358	0.02780211	0.169226735
613	Body mass index	Hypothyroidism	ieu-b-40	ukb-b-4226	463010	rs11496125	0.003573036	0.017823609	0.841115804
614	Body mass index	Hypothyroidism	ieu-b-40	ukb-b-4226	463010	rs1150659	0.036290863	0.025037266	0.14720529
615	Body mass index	Hypothyroidism	ieu-b-40	ukb-b-4226	463010	rs11538	0.004280889	0.029031111	0.882770004
616	Body mass index	Hypothyroidism	ieu-b-40	ukb-b-4226	463010	rs1158805	-0.003420029	0.022360511	0.878438092
617	Body mass index	Hypothyroidism	ieu-b-40	ukb-b-4226	463010	rs11611246	-0.017493375	0.015098958	0.246626781
618	Body mass index	Hypothyroidism	ieu-b-40	ukb-b-4226	463010	rs11672660	-0.008524618	0.010989588	0.437926459
619	Body mass index	Hypothyroidism	ieu-b-40	ukb-b-4226	463010	rs11687101	0.039381805	0.026826541	0.142099749
620	Body mass index	Hypothyroidism	ieu-b-40	ukb-b-4226	463010	rs11713193	0.017577699	0.01239205	0.156054832
621	Body mass index	Hypothyroidism	ieu-b-40	ukb-b-4226	463010	rs11736228	-0.030289928	0.024550432	0.217283429
622	Body mass index	Hypothyroidism	ieu-b-40	ukb-b-4226	463010	rs11738695	0.023278763	0.031007835	0.452810294
623	Body mass index	Hypothyroidism	ieu-b-40	ukb-b-4226	463010	rs11739877	0.010754786	0.026108462	0.680392759
624	Body mass index	Hypothyroidism	ieu-b-40	ukb-b-4226	463010	rs1187352	0.032160672	0.02619	0.219456252
625	Body mass index	Hypothyroidism	ieu-b-40	ukb-b-4226	463010	rs11880870	0.032868995	0.015675291	0.036005383
626	Body mass index	Hypothyroidism	ieu-b-40	ukb-b-4226	463010	rs11889536	0.01231709	0.021780106	0.571719984
627	Body mass index	Hypothyroidism	ieu-b-40	ukb-b-4226	463010	rs11945861	0.036754324	0.023655608	0.12024988
628	Body mass index	Hypothyroidism	ieu-b-40	ukb-b-4226	463010	rs11951673	0.014153171	0.024606341	0.56516695
629	Body mass index	Hypothyroidism	ieu-b-40	ukb-b-4226	463010	rs12022461	0.059650063	0.024845346	0.016356835
630	Body mass index	Hypothyroidism	ieu-b-40	ukb-b-4226	463010	rs12033257	0.010660959	0.021035068	0.612282273
631	Body mass index	Hypothyroidism	ieu-b-40	ukb-b-4226	463010	rs12041258	0.023790137	0.024189795	0.325372111
632	Body mass index	Hypothyroidism	ieu-b-40	ukb-b-4226	463010	rs12044597	0.001883091	0.020725105	0.927603532
633	Body mass index	Hypothyroidism	ieu-b-40	ukb-b-4226	463010	rs12052672	0.041249554	0.029790804	0.166162417
634	Body mass index	Hypothyroidism	ieu-b-40	ukb-b-4226	463010	rs12098284	-0.01754882	0.025247022	0.487002193
635	Body mass index	Hypothyroidism	ieu-b-40	ukb-b-4226	463010	rs12149756	0.002022632	0.02699168	0.940266121
636	Body mass index	Hypothyroidism	ieu-b-40	ukb-b-4226	463010	rs12150665	0.012401543	0.018585	0.504588337
637	Body mass index	Hypothyroidism	ieu-b-40	ukb-b-4226	463010	rs1218822	0.00972369	0.018644405	0.601994846
638	Body mass index	Hypothyroidism	ieu-b-40	ukb-b-4226	463010	rs12217775	0.007907194	0.030510204	0.795507509
639	Body mass index	Hypothyroidism	ieu-b-40	ukb-b-4226	463010	rs12299814	0.039915287	0.021984331	0.069428019
640	Body mass index	Hypothyroidism	ieu-b-40	ukb-b-4226	463010	rs12364470	0.020267809	0.022438146	0.366380136
641	Body mass index	Hypothyroidism	ieu-b-40	ukb-b-4226	463010	rs12369179	0.015687716	0.014414735	0.276457811
642	Body mass index	Hypothyroidism	ieu-b-40	ukb-b-4226	463010	rs1241986	-0.059219353	0.029946115	0.04798171
643	Body mass index	Hypothyroidism	ieu-b-40	ukb-b-4226	463010	rs12422552	-0.008463433	0.025038582	0.735351387
644	Body mass index	Hypothyroidism	ieu-b-40	ukb-b-4226	463010	rs12429545	0.00131368	0.014083418	0.925682295
645	Body mass index	Hypothyroidism	ieu-b-40	ukb-b-4226	463010	rs12448257	-0.004682527	0.01970163	0.812135452
646	Body mass index	Hypothyroidism	ieu-b-40	ukb-b-4226	463010	rs12564992	-0.058173469	0.024062704	0.015624175
647	Body mass index	Hypothyroidism	ieu-b-40	ukb-b-4226	463010	rs12593036	0.008077078	0.020979351	0.700236429
648	Body mass index	Hypothyroidism	ieu-b-40	ukb-b-4226	463010	rs12602912	0.012425057	0.021227898	0.558334352
649	Body mass index	Hypothyroidism	ieu-b-40	ukb-b-4226	463010	rs12629015	0.002049896	0.029107333	0.943855056
650	Body mass index	Hypothyroidism	ieu-b-40	ukb-b-4226	463010	rs1263627	-0.000404988	0.025282086	0.9872194
651	Body mass index	Hypothyroidism	ieu-b-40	ukb-b-4226	463010	rs12652212	-0.008125593	0.024419431	0.739322142
652	Body mass index	Hypothyroidism	ieu-b-40	ukb-b-4226	463010	rs1266874	0.0246115	0.022179071	0.267140287
653	Body mass index	Hypothyroidism	ieu-b-40	ukb-b-4226	463010	rs12675063	0.037787308	0.029615577	0.201981403
654	Body mass index	Hypothyroidism	ieu-b-40	ukb-b-4226	463010	rs12680842	2.47E-05	0.02395812	0.999175989
655	Body mass index	Hypothyroidism	ieu-b-40	ukb-b-4226	463010	rs12718572	-0.012016496	0.025895214	0.642616853
656	Body mass index	Hypothyroidism	ieu-b-40	ukb-b-4226	463010	rs12762034	0.048679583	0.023150583	0.035488784
657	Body mass index	Hypothyroidism	ieu-b-40	ukb-b-4226	463010	rs1277723	0.013230619	0.031406903	0.673561803
658	Body mass index	Hypothyroidism	ieu-b-40	ukb-b-4226	463010	rs1285997	-0.01307507	0.023019225	0.570030531
659	Body mass index	Hypothyroidism	ieu-b-40	ukb-b-4226	463010	rs12888545	0.038883235	0.025152279	0.122125585
660	Body mass index	Hypothyroidism	ieu-b-40	ukb-b-4226	463010	rs12888955	0.029739663	0.017503427	0.089304754
661	Body mass index	Hypothyroidism	ieu-b-40	ukb-b-4226	463010	rs12905439	0.013786441	0.026246864	0.599402124
662	Body mass index	Hypothyroidism	ieu-b-40	ukb-b-4226	463010	rs12922346	-0.015699926	0.024792059	0.526561044
663	Body mass index	Hypothyroidism	ieu-b-40	ukb-b-4226	463010	rs12939549	-0.011622389	0.016560778	0.482802579
664	Body mass index	Hypothyroidism	ieu-b-40	ukb-b-4226	463010	rs1296328	0.026820447	0.01674324	0.109184984
665	Body mass index	Hypothyroidism	ieu-b-40	ukb-b-4226	463010	rs13021737	0.011029948	0.006834111	0.106537209
666	Body mass index	Hypothyroidism	ieu-b-40	ukb-b-4226	463010	rs13047416	0.033526234	0.01989013	0.091878384
667	Body mass index	Hypothyroidism	ieu-b-40	ukb-b-4226	463010	rs13107325	-0.03211766	0.011978979	0.007336558
668	Body mass index	Hypothyroidism	ieu-b-40	ukb-b-4226	463010	rs13110266	0.021093248	0.025726581	0.412272586
669	Body mass index	Hypothyroidism	ieu-b-40	ukb-b-4226	463010	rs1316369	0.021729307	0.031504851	0.490374663
670	Body mass index	Hypothyroidism	ieu-b-40	ukb-b-4226	463010	rs13174863	0.010373438	0.021879844	0.635421964
671	Body mass index	Hypothyroidism	ieu-b-40	ukb-b-4226	463010	rs13184896	0.024104361	0.022460902	0.28319496
672	Body mass index	Hypothyroidism	ieu-b-40	ukb-b-4226	463010	rs13191362	0.029387119	0.019070508	0.123323613
673	Body mass index	Hypothyroidism	ieu-b-40	ukb-b-4226	463010	rs1320903	-0.006988009	0.014712222	0.634801328
674	Body mass index	Hypothyroidism	ieu-b-40	ukb-b-4226	463010	rs1321432	0.004896363	0.015303731	0.749009486
675	Body mass index	Hypothyroidism	ieu-b-40	ukb-b-4226	463010	rs13240600	-0.007095098	0.0200725	0.723733447
676	Body mass index	Hypothyroidism	ieu-b-40	ukb-b-4226	463010	rs13250058	0.020814375	0.028516071	0.465440713
677	Body mass index	Hypothyroidism	ieu-b-40	ukb-b-4226	463010	rs13263601	0.008495065	0.020151818	0.673351118
678	Body mass index	Hypothyroidism	ieu-b-40	ukb-b-4226	463010	rs1327259	0.04193129	0.019668065	0.033011124
679	Body mass index	Hypothyroidism	ieu-b-40	ukb-b-4226	463010	rs1330052	-0.004117333	0.023402652	0.860345416
680	Body mass index	Hypothyroidism	ieu-b-40	ukb-b-4226	463010	rs13329567	0.006193652	0.012114778	0.609177656
681	Body mass index	Hypothyroidism	ieu-b-40	ukb-b-4226	463010	rs1336486	-0.014084326	0.022385461	0.529235844
682	Body mass index	Hypothyroidism	ieu-b-40	ukb-b-4226	463010	rs1365466	0.001239993	0.024810219	0.960139034
683	Body mass index	Hypothyroidism	ieu-b-40	ukb-b-4226	463010	rs1371108	0.045092773	0.026752689	0.091884106
684	Body mass index	Hypothyroidism	ieu-b-40	ukb-b-4226	463010	rs1409818	0.06330995	0.024496517	0.00975353
685	Body mass index	Hypothyroidism	ieu-b-40	ukb-b-4226	463010	rs1412235	0.005788415	0.012861057	0.652657795
686	Body mass index	Hypothyroidism	ieu-b-40	ukb-b-4226	463010	rs1421334	0.06611712	0.02393224	0.005732895
687	Body mass index	Hypothyroidism	ieu-b-40	ukb-b-4226	463010	rs1430387	0.009653596	0.026389561	0.71450598
688	Body mass index	Hypothyroidism	ieu-b-40	ukb-b-4226	463010	rs1431659	0.032513673	0.017068724	0.056797183
689	Body mass index	Hypothyroidism	ieu-b-40	ukb-b-4226	463010	rs1436344	0.013706879	0.021313688	0.520157792
690	Body mass index	Hypothyroidism	ieu-b-40	ukb-b-4226	463010	rs1452075	0.016113262	0.023769007	0.497828364
691	Body mass index	Hypothyroidism	ieu-b-40	ukb-b-4226	463010	rs1465900	0.1027584	0.02909792	0.000413258
692	Body mass index	Hypothyroidism	ieu-b-40	ukb-b-4226	463010	rs1477199	0.015997018	0.018917412	0.397762541
693	Body mass index	Hypothyroidism	ieu-b-40	ukb-b-4226	463010	rs1492767	0.005123851	0.031467128	0.870650819
694	Body mass index	Hypothyroidism	ieu-b-40	ukb-b-4226	463010	rs1503526	-0.005654507	0.021169286	0.789385224
695	Body mass index	Hypothyroidism	ieu-b-40	ukb-b-4226	463010	rs1522569	0.02538372	0.023331402	0.276611122
696	Body mass index	Hypothyroidism	ieu-b-40	ukb-b-4226	463010	rs1528435	-0.009041768	0.018636098	0.627552227
697	Body mass index	Hypothyroidism	ieu-b-40	ukb-b-4226	463010	rs1579557	0.015851737	0.015240986	0.298306013
698	Body mass index	Hypothyroidism	ieu-b-40	ukb-b-4226	463010	rs1624134	0.004803119	0.030016139	0.872866991
699	Body mass index	Hypothyroidism	ieu-b-40	ukb-b-4226	463010	rs16849710	-0.009423276	0.025717586	0.7140564
700	Body mass index	Hypothyroidism	ieu-b-40	ukb-b-4226	463010	rs16851483	-0.005666748	0.016157236	0.725794601
701	Body mass index	Hypothyroidism	ieu-b-40	ukb-b-4226	463010	rs16871902	-0.00807552	0.02369736	0.733271316
702	Body mass index	Hypothyroidism	ieu-b-40	ukb-b-4226	463010	rs16903285	0.002186396	0.013321903	0.869636382
703	Body mass index	Hypothyroidism	ieu-b-40	ukb-b-4226	463010	rs16958372	0.012293901	0.031859291	0.69958467
704	Body mass index	Hypothyroidism	ieu-b-40	ukb-b-4226	463010	rs17001561	-0.020987815	0.027399801	0.443685711
705	Body mass index	Hypothyroidism	ieu-b-40	ukb-b-4226	463010	rs17014375	-0.010744186	0.025437849	0.672754919
706	Body mass index	Hypothyroidism	ieu-b-40	ukb-b-4226	463010	rs17056301	0.031725	0.028836102	0.271252228
707	Body mass index	Hypothyroidism	ieu-b-40	ukb-b-4226	463010	rs17119937	0.013182736	0.028302736	0.641375827
708	Body mass index	Hypothyroidism	ieu-b-40	ukb-b-4226	463010	rs17171818	0.025220684	0.031324786	0.420741745
709	Body mass index	Hypothyroidism	ieu-b-40	ukb-b-4226	463010	rs17203016	0.020739267	0.024721	0.401506818
710	Body mass index	Hypothyroidism	ieu-b-40	ukb-b-4226	463010	rs17207196	0.024535023	0.013578507	0.070777658
711	Body mass index	Hypothyroidism	ieu-b-40	ukb-b-4226	463010	rs17236194	-0.041947974	0.027880523	0.132436735
712	Body mass index	Hypothyroidism	ieu-b-40	ukb-b-4226	463010	rs17399237	0.019287209	0.023146512	0.404694529
713	Body mass index	Hypothyroidism	ieu-b-40	ukb-b-4226	463010	rs17405819	0.005552884	0.015074093	0.712595382
714	Body mass index	Hypothyroidism	ieu-b-40	ukb-b-4226	463010	rs17424278	0.006212765	0.028641235	0.828273196
715	Body mass index	Hypothyroidism	ieu-b-40	ukb-b-4226	463010	rs17513613	0.011633925	0.017014624	0.494126519
716	Body mass index	Hypothyroidism	ieu-b-40	ukb-b-4226	463010	rs175165	-0.037558738	0.029440874	0.202049395
717	Body mass index	Hypothyroidism	ieu-b-40	ukb-b-4226	463010	rs17636031	0.032713	0.020461938	0.10988184
718	Body mass index	Hypothyroidism	ieu-b-40	ukb-b-4226	463010	rs17724992	0.03563235	0.018318197	0.051752268
719	Body mass index	Hypothyroidism	ieu-b-40	ukb-b-4226	463010	rs17767510	-0.005139047	0.030228295	0.865003985
720	Body mass index	Hypothyroidism	ieu-b-40	ukb-b-4226	463010	rs17789218	0.002675985	0.026472846	0.919483676
721	Body mass index	Hypothyroidism	ieu-b-40	ukb-b-4226	463010	rs17806379	0.011406008	0.014876899	0.443264336
722	Body mass index	Hypothyroidism	ieu-b-40	ukb-b-4226	463010	rs1784460	0.032665455	0.02287447	0.153282902
723	Body mass index	Hypothyroidism	ieu-b-40	ukb-b-4226	463010	rs1805207	0.040161	0.028057727	0.15232409
724	Body mass index	Hypothyroidism	ieu-b-40	ukb-b-4226	463010	rs1852006	-0.011733654	0.019805833	0.553559843
725	Body mass index	Hypothyroidism	ieu-b-40	ukb-b-4226	463010	rs1863652	0.036028609	0.026991652	0.181939978
726	Body mass index	Hypothyroidism	ieu-b-40	ukb-b-4226	463010	rs1865341	0.036591172	0.027245469	0.179265944
727	Body mass index	Hypothyroidism	ieu-b-40	ukb-b-4226	463010	rs1884389	0.017904757	0.029086408	0.538177511
728	Body mass index	Hypothyroidism	ieu-b-40	ukb-b-4226	463010	rs1885728	0.00725888	0.029615185	0.806373833
729	Body mass index	Hypothyroidism	ieu-b-40	ukb-b-4226	463010	rs1927790	0.006902297	0.020328243	0.73420128
730	Body mass index	Hypothyroidism	ieu-b-40	ukb-b-4226	463010	rs1928295	0.050963901	0.021185177	0.016144184
731	Body mass index	Hypothyroidism	ieu-b-40	ukb-b-4226	463010	rs1937683	0.021199817	0.028862752	0.462641423
732	Body mass index	Hypothyroidism	ieu-b-40	ukb-b-4226	463010	rs1945941	0.007120807	0.026299737	0.786578836
733	Body mass index	Hypothyroidism	ieu-b-40	ukb-b-4226	463010	rs1982441	0.056017657	0.025196514	0.026200266
734	Body mass index	Hypothyroidism	ieu-b-40	ukb-b-4226	463010	rs1982725	0.029130412	0.030743093	0.34336199
735	Body mass index	Hypothyroidism	ieu-b-40	ukb-b-4226	463010	rs1993709	0.005713505	0.011266647	0.612072943
736	Body mass index	Hypothyroidism	ieu-b-40	ukb-b-4226	463010	rs2007231	-0.026032019	0.029749519	0.381552143
737	Body mass index	Hypothyroidism	ieu-b-40	ukb-b-4226	463010	rs200810	0.004130485	0.022511544	0.854419069
738	Body mass index	Hypothyroidism	ieu-b-40	ukb-b-4226	463010	rs2051559	0.005529943	0.024895	0.824212158
739	Body mass index	Hypothyroidism	ieu-b-40	ukb-b-4226	463010	rs2065418	0.016211747	0.018570301	0.382666775
740	Body mass index	Hypothyroidism	ieu-b-40	ukb-b-4226	463010	rs208015	-0.011431882	0.016501067	0.488437259
741	Body mass index	Hypothyroidism	ieu-b-40	ukb-b-4226	463010	rs2119753	0.040212353	0.029883627	0.178421361
742	Body mass index	Hypothyroidism	ieu-b-40	ukb-b-4226	463010	rs2124499	0.070983659	0.024983415	0.004493971
743	Body mass index	Hypothyroidism	ieu-b-40	ukb-b-4226	463010	rs2143253	0.003314112	0.023775638	0.889141127
744	Body mass index	Hypothyroidism	ieu-b-40	ukb-b-4226	463010	rs2155645	-0.003378552	0.029472069	0.908733869
745	Body mass index	Hypothyroidism	ieu-b-40	ukb-b-4226	463010	rs215634	0.047607039	0.020056711	0.017614596
746	Body mass index	Hypothyroidism	ieu-b-40	ukb-b-4226	463010	rs2174307	-0.016170331	0.024809752	0.514547517
747	Body mass index	Hypothyroidism	ieu-b-40	ukb-b-4226	463010	rs2174367	0.014930496	0.026547521	0.573839151
748	Body mass index	Hypothyroidism	ieu-b-40	ukb-b-4226	463010	rs217671	0.016372222	0.023116181	0.478784989
749	Body mass index	Hypothyroidism	ieu-b-40	ukb-b-4226	463010	rs2228213	0.053099928	0.022378273	0.017652195
750	Body mass index	Hypothyroidism	ieu-b-40	ukb-b-4226	463010	rs2235564	-0.050235954	0.02388	0.035406093
751	Body mass index	Hypothyroidism	ieu-b-40	ukb-b-4226	463010	rs2246012	0.037529873	0.025173101	0.135995087
752	Body mass index	Hypothyroidism	ieu-b-40	ukb-b-4226	463010	rs2281819	0.009726625	0.02203225	0.658871212
753	Body mass index	Hypothyroidism	ieu-b-40	ukb-b-4226	463010	rs2283093	0.02711811	0.028989528	0.349558986
754	Body mass index	Hypothyroidism	ieu-b-40	ukb-b-4226	463010	rs2306537	-0.021252556	0.024119173	0.378237823
755	Body mass index	Hypothyroidism	ieu-b-40	ukb-b-4226	463010	rs2307111	0.025766113	0.01144	0.024304418
756	Body mass index	Hypothyroidism	ieu-b-40	ukb-b-4226	463010	rs2357760	-0.025682207	0.021920759	0.241360508
757	Body mass index	Hypothyroidism	ieu-b-40	ukb-b-4226	463010	rs2365389	0.031834138	0.017360115	0.066690881
758	Body mass index	Hypothyroidism	ieu-b-40	ukb-b-4226	463010	rs2367112	0.039022017	0.024896639	0.117030369
759	Body mass index	Hypothyroidism	ieu-b-40	ukb-b-4226	463010	rs2425840	-0.030386723	0.02535479	0.230737661
760	Body mass index	Hypothyroidism	ieu-b-40	ukb-b-4226	463010	rs2429150	0.005514387	0.027263964	0.839714099
761	Body mass index	Hypothyroidism	ieu-b-40	ukb-b-4226	463010	rs2479958	-0.018883896	0.019460974	0.3318736
762	Body mass index	Hypothyroidism	ieu-b-40	ukb-b-4226	463010	rs2481665	0.015357019	0.018504534	0.406592094
763	Body mass index	Hypothyroidism	ieu-b-40	ukb-b-4226	463010	rs2543132	0.047647603	0.026057877	0.067470085
764	Body mass index	Hypothyroidism	ieu-b-40	ukb-b-4226	463010	rs2600226	0.023256897	0.027447672	0.396818106
765	Body mass index	Hypothyroidism	ieu-b-40	ukb-b-4226	463010	rs2605603	0.018658544	0.028826796	0.517461179
766	Body mass index	Hypothyroidism	ieu-b-40	ukb-b-4226	463010	rs262130	0.016687717	0.029798583	0.575467758
767	Body mass index	Hypothyroidism	ieu-b-40	ukb-b-4226	463010	rs2694047	0.026720213	0.018288404	0.144002625
768	Body mass index	Hypothyroidism	ieu-b-40	ukb-b-4226	463010	rs2717926	0.039422784	0.032447938	0.224383269
769	Body mass index	Hypothyroidism	ieu-b-40	ukb-b-4226	463010	rs273504	-0.027345098	0.019594641	0.162853163
770	Body mass index	Hypothyroidism	ieu-b-40	ukb-b-4226	463010	rs273697	-0.044659082	0.030290408	0.140383663
771	Body mass index	Hypothyroidism	ieu-b-40	ukb-b-4226	463010	rs2744974	0.030446386	0.01265996	0.016175325
772	Body mass index	Hypothyroidism	ieu-b-40	ukb-b-4226	463010	rs2820311	0.02168383	0.013329319	0.103784469
773	Body mass index	Hypothyroidism	ieu-b-40	ukb-b-4226	463010	rs2832283	0.03395113	0.031451478	0.280375382
774	Body mass index	Hypothyroidism	ieu-b-40	ukb-b-4226	463010	rs2836964	0.062153273	0.027903818	0.025919815
775	Body mass index	Hypothyroidism	ieu-b-40	ukb-b-4226	463010	rs284227	0.012860612	0.023513537	0.584416503
776	Body mass index	Hypothyroidism	ieu-b-40	ukb-b-4226	463010	rs2875762	-0.003632417	0.024935899	0.884181753
777	Body mass index	Hypothyroidism	ieu-b-40	ukb-b-4226	463010	rs2907948	0.04530227	0.024338723	0.062698323
778	Body mass index	Hypothyroidism	ieu-b-40	ukb-b-4226	463010	rs294704	0.041841504	0.029257257	0.152681438
779	Body mass index	Hypothyroidism	ieu-b-40	ukb-b-4226	463010	rs3007105	0.010111197	0.021151831	0.632629276
780	Body mass index	Hypothyroidism	ieu-b-40	ukb-b-4226	463010	rs326896	-0.023867188	0.023657031	0.313030529
781	Body mass index	Hypothyroidism	ieu-b-40	ukb-b-4226	463010	rs349088	0.012695547	0.023232734	0.584756081
782	Body mass index	Hypothyroidism	ieu-b-40	ukb-b-4226	463010	rs355777	0.015301046	0.019747778	0.438443858
783	Body mass index	Hypothyroidism	ieu-b-40	ukb-b-4226	463010	rs3731695	0.051447069	0.025655948	0.044934334
784	Body mass index	Hypothyroidism	ieu-b-40	ukb-b-4226	463010	rs3736485	-0.008313582	0.022262836	0.708829394
785	Body mass index	Hypothyroidism	ieu-b-40	ukb-b-4226	463010	rs3754963	-0.029826179	0.027630325	0.280377104
786	Body mass index	Hypothyroidism	ieu-b-40	ukb-b-4226	463010	rs3764835	0.009381489	0.029268582	0.748565792
787	Body mass index	Hypothyroidism	ieu-b-40	ukb-b-4226	463010	rs3800229	0.007225714	0.018776914	0.700371485
788	Body mass index	Hypothyroidism	ieu-b-40	ukb-b-4226	463010	rs380857	0.011495629	0.030887483	0.70976063
789	Body mass index	Hypothyroidism	ieu-b-40	ukb-b-4226	463010	rs3814883	0.03584556	0.012813621	0.005150653
790	Body mass index	Hypothyroidism	ieu-b-40	ukb-b-4226	463010	rs3829849	-0.004503204	0.031306429	0.885624611
791	Body mass index	Hypothyroidism	ieu-b-40	ukb-b-4226	463010	rs3844598	0.000455082	0.031247158	0.988380058
792	Body mass index	Hypothyroidism	ieu-b-40	ukb-b-4226	463010	rs3852012	0.008579771	0.024627557	0.727554132
793	Body mass index	Hypothyroidism	ieu-b-40	ukb-b-4226	463010	rs3902951	-0.016235672	0.026266642	0.536502889
794	Body mass index	Hypothyroidism	ieu-b-40	ukb-b-4226	463010	rs391300	0.061349496	0.025967899	0.018151511
795	Body mass index	Hypothyroidism	ieu-b-40	ukb-b-4226	463010	rs3935648	0.02560368	0.02845768	0.368274213
796	Body mass index	Hypothyroidism	ieu-b-40	ukb-b-4226	463010	rs40067	0.009079925	0.014864286	0.541295509
797	Body mass index	Hypothyroidism	ieu-b-40	ukb-b-4226	463010	rs4012234	0.011219149	0.021363688	0.599478653
798	Body mass index	Hypothyroidism	ieu-b-40	ukb-b-4226	463010	rs4072917	0.011310609	0.025903913	0.662374574
799	Body mass index	Hypothyroidism	ieu-b-40	ukb-b-4226	463010	rs4148155	-0.017184362	0.02480734	0.488489818
800	Body mass index	Hypothyroidism	ieu-b-40	ukb-b-4226	463010	rs4237643	0.005249507	0.014360179	0.714693451
801	Body mass index	Hypothyroidism	ieu-b-40	ukb-b-4226	463010	rs427943	0.026873706	0.017599176	0.126764354
802	Body mass index	Hypothyroidism	ieu-b-40	ukb-b-4226	463010	rs429343	-0.028931067	0.0200186	0.148399108
803	Body mass index	Hypothyroidism	ieu-b-40	ukb-b-4226	463010	rs4307239	-0.015204522	0.025902348	0.557207763
804	Body mass index	Hypothyroidism	ieu-b-40	ukb-b-4226	463010	rs4430672	-0.002487472	0.029249843	0.932227801
805	Body mass index	Hypothyroidism	ieu-b-40	ukb-b-4226	463010	rs4482463	0.006070665	0.016839003	0.718464196
806	Body mass index	Hypothyroidism	ieu-b-40	ukb-b-4226	463010	rs4516268	0.000932286	0.017327189	0.957090695
807	Body mass index	Hypothyroidism	ieu-b-40	ukb-b-4226	463010	rs4518345	0.003107479	0.028170598	0.912164092
808	Body mass index	Hypothyroidism	ieu-b-40	ukb-b-4226	463010	rs4556997	0.054511675	0.021958731	0.013047865
809	Body mass index	Hypothyroidism	ieu-b-40	ukb-b-4226	463010	rs4639527	0.040533256	0.018656221	0.029807407
810	Body mass index	Hypothyroidism	ieu-b-40	ukb-b-4226	463010	rs4671328	0.003998781	0.01370863	0.770517492
811	Body mass index	Hypothyroidism	ieu-b-40	ukb-b-4226	463010	rs4682718	-0.016870909	0.024903312	0.498116394
812	Body mass index	Hypothyroidism	ieu-b-40	ukb-b-4226	463010	rs4683096	-0.02511069	0.025809224	0.330585759
813	Body mass index	Hypothyroidism	ieu-b-40	ukb-b-4226	463010	rs4722398	0.035567215	0.027266772	0.192091766
814	Body mass index	Hypothyroidism	ieu-b-40	ukb-b-4226	463010	rs4740619	0.013947204	0.016010108	0.383672286
815	Body mass index	Hypothyroidism	ieu-b-40	ukb-b-4226	463010	rs4757144	0.001357438	0.01782716	0.93930424
816	Body mass index	Hypothyroidism	ieu-b-40	ukb-b-4226	463010	rs4783830	0.050084667	0.030687905	0.102665716
817	Body mass index	Hypothyroidism	ieu-b-40	ukb-b-4226	463010	rs4796243	-0.010961532	0.026177661	0.675408997
818	Body mass index	Hypothyroidism	ieu-b-40	ukb-b-4226	463010	rs4813619	-0.015193519	0.027658519	0.582782363
819	Body mass index	Hypothyroidism	ieu-b-40	ukb-b-4226	463010	rs4820408	0.003539411	0.019995497	0.859500231
820	Body mass index	Hypothyroidism	ieu-b-40	ukb-b-4226	463010	rs4842491	-0.015427143	0.033438061	0.644536935
821	Body mass index	Hypothyroidism	ieu-b-40	ukb-b-4226	463010	rs4858193	-0.013036744	0.025750233	0.612662379
822	Body mass index	Hypothyroidism	ieu-b-40	ukb-b-4226	463010	rs4858887	-0.01048	0.025615645	0.682447954
823	Body mass index	Hypothyroidism	ieu-b-40	ukb-b-4226	463010	rs4864201	0.01803922	0.021999787	0.412231802
824	Body mass index	Hypothyroidism	ieu-b-40	ukb-b-4226	463010	rs4865796	0.075474272	0.031165825	0.015448107
825	Body mass index	Hypothyroidism	ieu-b-40	ukb-b-4226	463010	rs4880341	0.050189322	0.025429068	0.048415995
826	Body mass index	Hypothyroidism	ieu-b-40	ukb-b-4226	463010	rs4906908	0.031329612	0.028774078	0.276236023
827	Body mass index	Hypothyroidism	ieu-b-40	ukb-b-4226	463010	rs491711	0.000661258	0.02795	0.981124918
828	Body mass index	Hypothyroidism	ieu-b-40	ukb-b-4226	463010	rs4929923	-0.027421547	0.017087182	0.108537352
829	Body mass index	Hypothyroidism	ieu-b-40	ukb-b-4226	463010	rs4954638	0.055585	0.02926	0.057473497
830	Body mass index	Hypothyroidism	ieu-b-40	ukb-b-4226	463010	rs4985155	-0.03838075	0.026152417	0.142218486
831	Body mass index	Hypothyroidism	ieu-b-40	ukb-b-4226	463010	rs4986044	0.00125189	0.018160793	0.945042411
832	Body mass index	Hypothyroidism	ieu-b-40	ukb-b-4226	463010	rs538579	0.01154438	0.023300511	0.620278225
833	Body mass index	Hypothyroidism	ieu-b-40	ukb-b-4226	463010	rs543874	0.015837137	0.007722611	0.040291383
834	Body mass index	Hypothyroidism	ieu-b-40	ukb-b-4226	463010	rs559231	0.007776222	0.02255637	0.730285207
835	Body mass index	Hypothyroidism	ieu-b-40	ukb-b-4226	463010	rs577525	0.001249554	0.017985241	0.944610222
836	Body mass index	Hypothyroidism	ieu-b-40	ukb-b-4226	463010	rs592483	0.008603673	0.02048034	0.674416591
837	Body mass index	Hypothyroidism	ieu-b-40	ukb-b-4226	463010	rs6235	0.003324777	0.019093657	0.861763353
838	Body mass index	Hypothyroidism	ieu-b-40	ukb-b-4226	463010	rs6265	0.016970777	0.009189951	0.064795471
839	Body mass index	Hypothyroidism	ieu-b-40	ukb-b-4226	463010	rs629443	0.027895948	0.030083103	0.353772754
840	Body mass index	Hypothyroidism	ieu-b-40	ukb-b-4226	463010	rs6443750	0.013004662	0.025392838	0.608553743
841	Body mass index	Hypothyroidism	ieu-b-40	ukb-b-4226	463010	rs6448587	0.01811521	0.023500838	0.44080623
842	Body mass index	Hypothyroidism	ieu-b-40	ukb-b-4226	463010	rs6461115	0.038260833	0.024760069	0.122282523
843	Body mass index	Hypothyroidism	ieu-b-40	ukb-b-4226	463010	rs6471941	0.008268397	0.025447372	0.745240508
844	Body mass index	Hypothyroidism	ieu-b-40	ukb-b-4226	463010	rs6512302	-0.044577746	0.023966268	0.062882641
845	Body mass index	Hypothyroidism	ieu-b-40	ukb-b-4226	463010	rs6545714	0.038121623	0.015867277	0.016282063
846	Body mass index	Hypothyroidism	ieu-b-40	ukb-b-4226	463010	rs6548220	0.018191832	0.024518397	0.458107561
847	Body mass index	Hypothyroidism	ieu-b-40	ukb-b-4226	463010	rs6556301	-0.021228198	0.027831351	0.445616043
848	Body mass index	Hypothyroidism	ieu-b-40	ukb-b-4226	463010	rs657452	-0.017848298	0.01620266	0.270650424
849	Body mass index	Hypothyroidism	ieu-b-40	ukb-b-4226	463010	rs6587552	0.007802486	0.020305087	0.70078382
850	Body mass index	Hypothyroidism	ieu-b-40	ukb-b-4226	463010	rs6593688	-0.015138613	0.022233431	0.495938462
851	Body mass index	Hypothyroidism	ieu-b-40	ukb-b-4226	463010	rs663129	0.028756147	0.006418514	7.46E-06
852	Body mass index	Hypothyroidism	ieu-b-40	ukb-b-4226	463010	rs6692586	0.0007105	0.020722865	0.972649248
853	Body mass index	Hypothyroidism	ieu-b-40	ukb-b-4226	463010	rs6712	-0.026712464	0.031697754	0.399382715
854	Body mass index	Hypothyroidism	ieu-b-40	ukb-b-4226	463010	rs6764533	0.016395345	0.026636897	0.538216266
855	Body mass index	Hypothyroidism	ieu-b-40	ukb-b-4226	463010	rs6781254	0.031262232	0.029091875	0.282552262
856	Body mass index	Hypothyroidism	ieu-b-40	ukb-b-4226	463010	rs6804842	0.015233397	0.01924891	0.428716372
857	Body mass index	Hypothyroidism	ieu-b-40	ukb-b-4226	463010	rs6818414	0.004329206	0.030650825	0.88767819
858	Body mass index	Hypothyroidism	ieu-b-40	ukb-b-4226	463010	rs6827083	-0.03038	0.030872784	0.325096704
859	Body mass index	Hypothyroidism	ieu-b-40	ukb-b-4226	463010	rs6841761	0.013484504	0.022694275	0.55239115
860	Body mass index	Hypothyroidism	ieu-b-40	ukb-b-4226	463010	rs6950442	-0.001878933	0.022416	0.933198687
861	Body mass index	Hypothyroidism	ieu-b-40	ukb-b-4226	463010	rs6985109	-0.024960452	0.016793616	0.1371982
862	Body mass index	Hypothyroidism	ieu-b-40	ukb-b-4226	463010	rs7024334	0.028432609	0.025861594	0.271587359
863	Body mass index	Hypothyroidism	ieu-b-40	ukb-b-4226	463010	rs7025938	0.028196084	0.019157651	0.14107695
864	Body mass index	Hypothyroidism	ieu-b-40	ukb-b-4226	463010	rs7084454	0.042587876	0.016419948	0.009495845
865	Body mass index	Hypothyroidism	ieu-b-40	ukb-b-4226	463010	rs709400	-0.014816467	0.020427933	0.468265405
866	Body mass index	Hypothyroidism	ieu-b-40	ukb-b-4226	463010	rs7102454	-0.041747722	0.019520886	0.032466605
867	Body mass index	Hypothyroidism	ieu-b-40	ukb-b-4226	463010	rs7117238	0.044321832	0.030695038	0.148755499
868	Body mass index	Hypothyroidism	ieu-b-40	ukb-b-4226	463010	rs7124681	0.043064639	0.011428479	0.000164438
869	Body mass index	Hypothyroidism	ieu-b-40	ukb-b-4226	463010	rs7138803	0.0309027	0.0102219	0.002501289
870	Body mass index	Hypothyroidism	ieu-b-40	ukb-b-4226	463010	rs7144011	-0.009303156	0.012668475	0.462732504
871	Body mass index	Hypothyroidism	ieu-b-40	ukb-b-4226	463010	rs7172627	-0.020022821	0.02542094	0.430901069
872	Body mass index	Hypothyroidism	ieu-b-40	ukb-b-4226	463010	rs7181498	0.045250552	0.019028037	0.017402161
873	Body mass index	Hypothyroidism	ieu-b-40	ukb-b-4226	463010	rs7206395	0.007713642	0.030154553	0.798102517
874	Body mass index	Hypothyroidism	ieu-b-40	ukb-b-4226	463010	rs7206608	0.045195833	0.024038636	0.060089955
875	Body mass index	Hypothyroidism	ieu-b-40	ukb-b-4226	463010	rs7235563	-0.003810857	0.031519184	0.903765522
876	Body mass index	Hypothyroidism	ieu-b-40	ukb-b-4226	463010	rs7239575	0.020136535	0.014662525	0.169648731
877	Body mass index	Hypothyroidism	ieu-b-40	ukb-b-4226	463010	rs7318817	-0.020799742	0.019726968	0.291708472
878	Body mass index	Hypothyroidism	ieu-b-40	ukb-b-4226	463010	rs7333719	-0.031637402	0.031088661	0.30884393
879	Body mass index	Hypothyroidism	ieu-b-40	ukb-b-4226	463010	rs7334078	0.024141736	0.027203554	0.374837826
880	Body mass index	Hypothyroidism	ieu-b-40	ukb-b-4226	463010	rs7488867	0.09007598	0.016674216	6.59E-08
881	Body mass index	Hypothyroidism	ieu-b-40	ukb-b-4226	463010	rs7498665	0.029558745	0.011167232	0.008122912
882	Body mass index	Hypothyroidism	ieu-b-40	ukb-b-4226	463010	rs7535528	0.002202059	0.020270066	0.913491192
883	Body mass index	Hypothyroidism	ieu-b-40	ukb-b-4226	463010	rs7551507	0.00958337	0.016229239	0.554855326
884	Body mass index	Hypothyroidism	ieu-b-40	ukb-b-4226	463010	rs7557796	0.002325006	0.019377063	0.904493011
885	Body mass index	Hypothyroidism	ieu-b-40	ukb-b-4226	463010	rs7561278	0.008106918	0.022701069	0.721004861
886	Body mass index	Hypothyroidism	ieu-b-40	ukb-b-4226	463010	rs756717	-0.001086912	0.020685541	0.958094808
887	Body mass index	Hypothyroidism	ieu-b-40	ukb-b-4226	463010	rs7599312	0.014993011	0.01814957	0.408758273
888	Body mass index	Hypothyroidism	ieu-b-40	ukb-b-4226	463010	rs7607351	-0.064235462	0.025323025	0.011192118
889	Body mass index	Hypothyroidism	ieu-b-40	ukb-b-4226	463010	rs761423	0.035580708	0.026311681	0.176286399
890	Body mass index	Hypothyroidism	ieu-b-40	ukb-b-4226	463010	rs7615297	0.002465141	0.027819396	0.929390025
891	Body mass index	Hypothyroidism	ieu-b-40	ukb-b-4226	463010	rs7640424	-0.011901103	0.023581765	0.613787843
892	Body mass index	Hypothyroidism	ieu-b-40	ukb-b-4226	463010	rs765875	0.03531876	0.024477521	0.149046965
893	Body mass index	Hypothyroidism	ieu-b-40	ukb-b-4226	463010	rs7683836	-0.009957895	0.026226667	0.704178611
894	Body mass index	Hypothyroidism	ieu-b-40	ukb-b-4226	463010	rs7685048	0.001963505	0.02941505	0.946779365
895	Body mass index	Hypothyroidism	ieu-b-40	ukb-b-4226	463010	rs769449	-0.000562094	0.017620276	0.97455145
896	Body mass index	Hypothyroidism	ieu-b-40	ukb-b-4226	463010	rs7694732	-0.001863566	0.030136869	0.950692847
897	Body mass index	Hypothyroidism	ieu-b-40	ukb-b-4226	463010	rs7715256	0.018126084	0.018016265	0.314369603
898	Body mass index	Hypothyroidism	ieu-b-40	ukb-b-4226	463010	rs7730004	0.009625946	0.021431554	0.653324684
899	Body mass index	Hypothyroidism	ieu-b-40	ukb-b-4226	463010	rs7730898	0.012939702	0.019838869	0.51424641
900	Body mass index	Hypothyroidism	ieu-b-40	ukb-b-4226	463010	rs7761673	0.013185873	0.028437619	0.642879099
901	Body mass index	Hypothyroidism	ieu-b-40	ukb-b-4226	463010	rs7780752	0.005778137	0.022160072	0.794288857
902	Body mass index	Hypothyroidism	ieu-b-40	ukb-b-4226	463010	rs7811342	-0.024919188	0.025197614	0.322687465
903	Body mass index	Hypothyroidism	ieu-b-40	ukb-b-4226	463010	rs7826312	-0.051253365	0.029140288	0.07860317
904	Body mass index	Hypothyroidism	ieu-b-40	ukb-b-4226	463010	rs7844647	0.030382195	0.027324309	0.26617649
905	Body mass index	Hypothyroidism	ieu-b-40	ukb-b-4226	463010	rs7869771	-0.044598714	0.023531643	0.058057217
906	Body mass index	Hypothyroidism	ieu-b-40	ukb-b-4226	463010	rs7871866	-0.016645722	0.022067861	0.450670887
907	Body mass index	Hypothyroidism	ieu-b-40	ukb-b-4226	463010	rs7899106	-0.000669743	0.020590453	0.97405188
908	Body mass index	Hypothyroidism	ieu-b-40	ukb-b-4226	463010	rs7903146	0.010360221	0.018007735	0.565074484
909	Body mass index	Hypothyroidism	ieu-b-40	ukb-b-4226	463010	rs7925214	0.030162449	0.020341088	0.138118632
910	Body mass index	Hypothyroidism	ieu-b-40	ukb-b-4226	463010	rs7933205	-0.025971724	0.031038707	0.402731547
911	Body mass index	Hypothyroidism	ieu-b-40	ukb-b-4226	463010	rs7970953	-0.020134519	0.024415778	0.409569224
912	Body mass index	Hypothyroidism	ieu-b-40	ukb-b-4226	463010	rs8036040	0.013755321	0.027201835	0.613083963
913	Body mass index	Hypothyroidism	ieu-b-40	ukb-b-4226	463010	rs8047395	0.005225016	0.004625358	0.258625591
914	Body mass index	Hypothyroidism	ieu-b-40	ukb-b-4226	463010	rs8071182	-0.003194421	0.029563835	0.913954723
915	Body mass index	Hypothyroidism	ieu-b-40	ukb-b-4226	463010	rs8097672	-0.0182092	0.0211189	0.38856485
916	Body mass index	Hypothyroidism	ieu-b-40	ukb-b-4226	463010	rs8097783	0.006370488	0.014639152	0.663440583
917	Body mass index	Hypothyroidism	ieu-b-40	ukb-b-4226	463010	rs8123881	0.016740408	0.022440204	0.455666987
918	Body mass index	Hypothyroidism	ieu-b-40	ukb-b-4226	463010	rs8181823	0.003900055	0.027358504	0.88664269
919	Body mass index	Hypothyroidism	ieu-b-40	ukb-b-4226	463010	rs8192675	0.008641645	0.02147375	0.687368845
920	Body mass index	Hypothyroidism	ieu-b-40	ukb-b-4226	463010	rs845084	0.027181143	0.024262	0.262578493
921	Body mass index	Hypothyroidism	ieu-b-40	ukb-b-4226	463010	rs852056	0.010466797	0.026995703	0.698222627
922	Body mass index	Hypothyroidism	ieu-b-40	ukb-b-4226	463010	rs879620	0.004086442	0.013204978	0.756969967
923	Body mass index	Hypothyroidism	ieu-b-40	ukb-b-4226	463010	rs889398	0.032273878	0.015411888	0.036251978
924	Body mass index	Hypothyroidism	ieu-b-40	ukb-b-4226	463010	rs895330	0.032813881	0.018721144	0.079641306
925	Body mass index	Hypothyroidism	ieu-b-40	ukb-b-4226	463010	rs896183	0.016046569	0.029753333	0.58966605
926	Body mass index	Hypothyroidism	ieu-b-40	ukb-b-4226	463010	rs901630	-0.007110685	0.020767808	0.732057592
927	Body mass index	Hypothyroidism	ieu-b-40	ukb-b-4226	463010	rs9294260	0.002264306	0.020277075	0.911086429
928	Body mass index	Hypothyroidism	ieu-b-40	ukb-b-4226	463010	rs930295	0.048938863	0.019014645	0.010060414
929	Body mass index	Hypothyroidism	ieu-b-40	ukb-b-4226	463010	rs9362662	0.022244196	0.026543482	0.402014657
930	Body mass index	Hypothyroidism	ieu-b-40	ukb-b-4226	463010	rs9367368	0.051394876	0.026899504	0.056052737
931	Body mass index	Hypothyroidism	ieu-b-40	ukb-b-4226	463010	rs9408882	-0.033204409	0.031994946	0.2993624
932	Body mass index	Hypothyroidism	ieu-b-40	ukb-b-4226	463010	rs9426003	-0.0157275	0.028087931	0.575521726
933	Body mass index	Hypothyroidism	ieu-b-40	ukb-b-4226	463010	rs946824	-0.001374379	0.021394563	0.948779429
934	Body mass index	Hypothyroidism	ieu-b-40	ukb-b-4226	463010	rs947612	0.012047069	0.029533103	0.683334263
935	Body mass index	Hypothyroidism	ieu-b-40	ukb-b-4226	463010	rs9522285	0.092144882	0.023685039	0.000100069
936	Body mass index	Hypothyroidism	ieu-b-40	ukb-b-4226	463010	rs9540493	0.004894547	0.021503741	0.819946543
937	Body mass index	Hypothyroidism	ieu-b-40	ukb-b-4226	463010	rs9615905	0.054937364	0.027018	0.042016004
938	Body mass index	Hypothyroidism	ieu-b-40	ukb-b-4226	463010	rs962273	0.052949635	0.023465182	0.024038134
939	Body mass index	Hypothyroidism	ieu-b-40	ukb-b-4226	463010	rs962796	0.018789189	0.025039189	0.453019082
940	Body mass index	Hypothyroidism	ieu-b-40	ukb-b-4226	463010	rs9650755	-0.013733831	0.021852013	0.529681212
941	Body mass index	Hypothyroidism	ieu-b-40	ukb-b-4226	463010	rs9688431	0.024262771	0.027340173	0.374841912
942	Body mass index	Hypothyroidism	ieu-b-40	ukb-b-4226	463010	rs977747	0.025560296	0.017795621	0.150909882
943	Body mass index	Hypothyroidism	ieu-b-40	ukb-b-4226	463010	rs9806058	-0.052799085	0.027302927	0.053134635
944	Body mass index	Hypothyroidism	ieu-b-40	ukb-b-4226	463010	rs9816226	0.020957523	0.0118287	0.076435721
945	Body mass index	Hypothyroidism	ieu-b-40	ukb-b-4226	463010	rs9827823	0.033792539	0.021337513	0.113258595
946	Body mass index	Hypothyroidism	ieu-b-40	ukb-b-4226	463010	rs9845966	0.047827905	0.028335238	0.091424624
947	Body mass index	Hypothyroidism	ieu-b-40	ukb-b-4226	463010	rs987237	0.011801736	0.009428582	0.210679975
948	Body mass index	Hypothyroidism	ieu-b-40	ukb-b-4226	463010	rs9951619	0.028447821	0.022607692	0.208274306
949	Body mass index	Hypothyroidism	ieu-b-40	ukb-b-4226	463010	rs998732	-0.035023567	0.02357386	0.137359793
950	Body mass index	Hypothyroidism	ieu-b-40	ukb-b-4226	463010	rs9989141	0.026767222	0.018997716	0.15884388
951	Body mass index	Hypothyroidism	ieu-b-40	ukb-b-4226	463010	rs999889	0.032117685	0.03047713	0.291961182
952	Body mass index	Hypothyroidism	ieu-b-40	ukb-b-4226	463010	All - Inverse variance weighted	0.010615588	0.001282293	1.25E-16
953	Body mass index	Hypothyroidism	ieu-b-40	ukb-b-4226	463010	All - MR Egger	0.011916445	0.003324167	0.000382415
