# Supplementary material for: Causal association between obesity and hypothyroidism: a two-sample bidirectional Mendelian randomization study
Source: Front Endocrinol (Lausanne). 2024 Jan 8;14:1287463. doi: 10.3389/fendo.2023.1287463 (PMC10801094; doi:10.3389/fendo.2023.1287463)
Supplement: Supplementary Table 2 — Characteristics of the SNPs used as IVs in the causal association of hypothyroidism with obesity-related traits. [file DataSheet_2.csv]

	exposure	outcome	id.exposure	id.outcome	samplesize	SNP	Beta	SE	p-value
1	Hypothyroidism/myxedema	Waist circumference	ukb-a-77	ieu-a-61	226536	rs10036386	-2.582371426	1.120064715	0.021135479
2	Hypothyroidism/myxedema	Waist circumference	ukb-a-77	ieu-a-61	226536	rs1032129	0.03306594	1.487967304	0.982270691
3	Hypothyroidism/myxedema	Waist circumference	ukb-a-77	ieu-a-61	226536	rs10424978	-1.080873346	1.128912161	0.338341782
4	Hypothyroidism/myxedema	Waist circumference	ukb-a-77	ieu-a-61	226536	rs10956412	-1.238385224	1.218728316	0.309567946
5	Hypothyroidism/myxedema	Waist circumference	ukb-a-77	ieu-a-61	226536	rs11258303	0.242414448	1.292877055	0.851268624
6	Hypothyroidism/myxedema	Waist circumference	ukb-a-77	ieu-a-61	226536	rs113229608	1.698799721	1.544363383	0.271332122
7	Hypothyroidism/myxedema	Waist circumference	ukb-a-77	ieu-a-61	226536	rs11571297	-0.093105318	0.500441086	0.852408287
8	Hypothyroidism/myxedema	Waist circumference	ukb-a-77	ieu-a-61	226536	rs11675342	-1.539766086	0.954221236	0.106606324
9	Hypothyroidism/myxedema	Waist circumference	ukb-a-77	ieu-a-61	226536	rs11783023	0.333540533	1.425127731	0.814951943
10	Hypothyroidism/myxedema	Waist circumference	ukb-a-77	ieu-a-61	226536	rs13090803	-0.473316767	1.00579813	0.637934811
11	Hypothyroidism/myxedema	Waist circumference	ukb-a-77	ieu-a-61	226536	rs13145888	-0.948209464	0.881668449	0.282163597
12	Hypothyroidism/myxedema	Waist circumference	ukb-a-77	ieu-a-61	226536	rs13333582	-2.07740983	1.523433875	0.172682041
13	Hypothyroidism/myxedema	Waist circumference	ukb-a-77	ieu-a-61	226536	rs13399762	-1.932226415	1.367421771	0.157642941
14	Hypothyroidism/myxedema	Waist circumference	ukb-a-77	ieu-a-61	226536	rs1534430	0.148965065	1.092410478	0.891533819
15	Hypothyroidism/myxedema	Waist circumference	ukb-a-77	ieu-a-61	226536	rs1549142	-0.366622672	1.295400108	0.777162374
16	Hypothyroidism/myxedema	Waist circumference	ukb-a-77	ieu-a-61	226536	rs16903097	0.685373683	1.392856195	0.62267446
17	Hypothyroidism/myxedema	Waist circumference	ukb-a-77	ieu-a-61	226536	rs1790604	0.371624028	1.393590105	0.789725821
18	Hypothyroidism/myxedema	Waist circumference	ukb-a-77	ieu-a-61	226536	rs2111485	0.105217195	0.920650453	0.909011307
19	Hypothyroidism/myxedema	Waist circumference	ukb-a-77	ieu-a-61	226536	rs2123340	0.347899623	0.96341434	0.718016387
20	Hypothyroidism/myxedema	Waist circumference	ukb-a-77	ieu-a-61	226536	rs221786	0.585897646	1.353625595	0.665134048
21	Hypothyroidism/myxedema	Waist circumference	ukb-a-77	ieu-a-61	226536	rs229540	-1.17128331	0.853647158	0.170034481
22	Hypothyroidism/myxedema	Waist circumference	ukb-a-77	ieu-a-61	226536	rs244672	0.885929069	1.339697617	0.508426146
23	Hypothyroidism/myxedema	Waist circumference	ukb-a-77	ieu-a-61	226536	rs2476601	-0.227547043	0.277013791	0.411402195
24	Hypothyroidism/myxedema	Waist circumference	ukb-a-77	ieu-a-61	226536	rs2745803	2.009695423	1.901063238	0.290446394
25	Hypothyroidism/myxedema	Waist circumference	ukb-a-77	ieu-a-61	226536	rs28157	-0.057277869	1.317390993	0.965320293
26	Hypothyroidism/myxedema	Waist circumference	ukb-a-77	ieu-a-61	226536	rs2823272	1.350579483	1.32244241	0.307123412
27	Hypothyroidism/myxedema	Waist circumference	ukb-a-77	ieu-a-61	226536	rs3184504	-1.309045504	0.342365747	0.000131555
28	Hypothyroidism/myxedema	Waist circumference	ukb-a-77	ieu-a-61	226536	rs3775291	0.743842841	1.165353784	0.523279797
29	Hypothyroidism/myxedema	Waist circumference	ukb-a-77	ieu-a-61	226536	rs3850765	-0.351409632	1.405638527	0.802587349
30	Hypothyroidism/myxedema	Waist circumference	ukb-a-77	ieu-a-61	226536	rs3892710	0.767029983	0.862908731	0.374062797
31	Hypothyroidism/myxedema	Waist circumference	ukb-a-77	ieu-a-61	226536	rs4081335	0.282060925	2.037106682	0.889875665
32	Hypothyroidism/myxedema	Waist circumference	ukb-a-77	ieu-a-61	226536	rs4276275	19.09366766	18.79991893	0.309807995
33	Hypothyroidism/myxedema	Waist circumference	ukb-a-77	ieu-a-61	226536	rs4409785	0	1.003131313	1
34	Hypothyroidism/myxedema	Waist circumference	ukb-a-77	ieu-a-61	226536	rs4444866	-0.247779278	1.33181362	0.852408287
35	Hypothyroidism/myxedema	Waist circumference	ukb-a-77	ieu-a-61	226536	rs654537	0.784273154	0.734213165	0.285438505
36	Hypothyroidism/myxedema	Waist circumference	ukb-a-77	ieu-a-61	226536	rs66749983	0.305397767	1.2493545	0.806886624
37	Hypothyroidism/myxedema	Waist circumference	ukb-a-77	ieu-a-61	226536	rs6833591	1.701387576	1.449330157	0.240429857
38	Hypothyroidism/myxedema	Waist circumference	ukb-a-77	ieu-a-61	226536	rs683763	3.041441255	1.456009111	0.036717726
39	Hypothyroidism/myxedema	Waist circumference	ukb-a-77	ieu-a-61	226536	rs6992869	0.601716899	1.504292247	0.689156517
40	Hypothyroidism/myxedema	Waist circumference	ukb-a-77	ieu-a-61	226536	rs705702	-2.228466761	1.2501155	0.074650023
41	Hypothyroidism/myxedema	Waist circumference	ukb-a-77	ieu-a-61	226536	rs7090530	-1.719591884	1.050861707	0.101763505
42	Hypothyroidism/myxedema	Waist circumference	ukb-a-77	ieu-a-61	226536	rs71508903	0.591321636	0.76711996	0.440805727
43	Hypothyroidism/myxedema	Waist circumference	ukb-a-77	ieu-a-61	226536	rs736374	0.121316821	0.849217749	0.886403006
44	Hypothyroidism/myxedema	Waist circumference	ukb-a-77	ieu-a-61	226536	rs7441808	2.033473229	1.044979298	0.051661233
45	Hypothyroidism/myxedema	Waist circumference	ukb-a-77	ieu-a-61	226536	rs7582694	1.290309631	0.587807721	0.028154851
46	Hypothyroidism/myxedema	Waist circumference	ukb-a-77	ieu-a-61	226536	rs761357	3.316739585	1.356848012	0.014507542
47	Hypothyroidism/myxedema	Waist circumference	ukb-a-77	ieu-a-61	226536	rs7649344	1.515988627	1.448611354	0.295324879
48	Hypothyroidism/myxedema	Waist circumference	ukb-a-77	ieu-a-61	226536	rs7905731	-1.749269283	1.399415426	0.211299547
49	Hypothyroidism/myxedema	Waist circumference	ukb-a-77	ieu-a-61	226536	rs8008961	-0.741938835	1.394845009	0.594784941
50	Hypothyroidism/myxedema	Waist circumference	ukb-a-77	ieu-a-61	226536	rs8043085	0.799847558	1.199771338	0.504985075
51	Hypothyroidism/myxedema	Waist circumference	ukb-a-77	ieu-a-61	226536	rs8054578	1.730606047	1.423563039	0.224104455
52	Hypothyroidism/myxedema	Waist circumference	ukb-a-77	ieu-a-61	226536	rs853303	0	1.173843564	1
53	Hypothyroidism/myxedema	Waist circumference	ukb-a-77	ieu-a-61	226536	rs911760	-0.454490002	1.913642115	0.812268919
54	Hypothyroidism/myxedema	Waist circumference	ukb-a-77	ieu-a-61	226536	rs925489	-0.811600202	0.456525113	0.07544036
55	Hypothyroidism/myxedema	Waist circumference	ukb-a-77	ieu-a-61	226536	rs926103	3.345958751	3.680554626	0.363302141
56	Hypothyroidism/myxedema	Waist circumference	ukb-a-77	ieu-a-61	226536	rs9277568	0.362200246	0.523178133	0.48874412
57	Hypothyroidism/myxedema	Waist circumference	ukb-a-77	ieu-a-61	226536	rs933243	-0.448815307	0.807867553	0.578514722
58	Hypothyroidism/myxedema	Waist circumference	ukb-a-77	ieu-a-61	226536	rs9497965	0.603227266	1.233873953	0.624920362
59	Hypothyroidism/myxedema	Waist circumference	ukb-a-77	ieu-a-61	226536	All - Inverse variance weighted	-0.15882432	0.133446647	0.233979217
60	Hypothyroidism/myxedema	Waist circumference	ukb-a-77	ieu-a-61	226536	All - MR Egger	-0.695831462	0.27939965	0.01575084
61	Hypothyroidism/myxedema	Waist circumference || id:ieu-a-67	ukb-a-77	ieu-a-67	225129	rs10036386	-2.426806882	1.088951806	0.025842434
62	Hypothyroidism/myxedema	Waist circumference || id:ieu-a-67	ukb-a-77	ieu-a-67	225129	rs1032129	-2.116220166	1.454901364	0.145795141
63	Hypothyroidism/myxedema	Waist circumference || id:ieu-a-67	ukb-a-77	ieu-a-67	225129	rs10424978	-2.642134845	1.128912161	0.019261779
64	Hypothyroidism/myxedema	Waist circumference || id:ieu-a-67	ukb-a-77	ieu-a-67	225129	rs10956412	-1.493925032	1.218728316	0.220271519
65	Hypothyroidism/myxedema	Waist circumference || id:ieu-a-67	ukb-a-77	ieu-a-67	225129	rs11258303	-1.265942117	1.292877055	0.327497636
66	Hypothyroidism/myxedema	Waist circumference || id:ieu-a-67	ukb-a-77	ieu-a-67	225129	rs113229608	-0.617745353	1.544363383	0.689156517
67	Hypothyroidism/myxedema	Waist circumference || id:ieu-a-67	ukb-a-77	ieu-a-67	225129	rs11571297	0.488802922	0.500441086	0.328695814
68	Hypothyroidism/myxedema	Waist circumference || id:ieu-a-67	ukb-a-77	ieu-a-67	225129	rs11675342	-0.780726466	0.93253439	0.40247493
69	Hypothyroidism/myxedema	Waist circumference || id:ieu-a-67	ukb-a-77	ieu-a-67	225129	rs11783023	0.242574933	1.394805864	0.861933802
70	Hypothyroidism/myxedema	Waist circumference || id:ieu-a-67	ukb-a-77	ieu-a-67	225129	rs13090803	-1.00579813	0.986076598	0.307728461
71	Hypothyroidism/myxedema	Waist circumference || id:ieu-a-67	ukb-a-77	ieu-a-67	225129	rs13145888	-0.865033196	0.881668449	0.326527615
72	Hypothyroidism/myxedema	Waist circumference || id:ieu-a-67	ukb-a-77	ieu-a-67	225129	rs13333582	-7.894157354	1.384939887	1.20E-08
73	Hypothyroidism/myxedema	Waist circumference || id:ieu-a-67	ukb-a-77	ieu-a-67	225129	rs13399762	1.486328012	1.352558491	0.271811207
74	Hypothyroidism/myxedema	Waist circumference || id:ieu-a-67	ukb-a-77	ieu-a-67	225129	rs1534430	0.819307859	1.092410478	0.453254705
75	Hypothyroidism/myxedema	Waist circumference || id:ieu-a-67	ukb-a-77	ieu-a-67	225129	rs1549142	-0.268856626	1.270958596	0.832467123
76	Hypothyroidism/myxedema	Waist circumference || id:ieu-a-67	ukb-a-77	ieu-a-67	225129	rs16903097	0.552720712	1.392856195	0.691496221
77	Hypothyroidism/myxedema	Waist circumference || id:ieu-a-67	ukb-a-77	ieu-a-67	225129	rs1790604	-0.805185394	1.362621436	0.554581334
78	Hypothyroidism/myxedema	Waist circumference || id:ieu-a-67	ukb-a-77	ieu-a-67	225129	rs2111485	-0.210434389	0.920650453	0.819202033
79	Hypothyroidism/myxedema	Waist circumference || id:ieu-a-67	ukb-a-77	ieu-a-67	225129	rs2123340	0.588753208	0.936652831	0.52962967
80	Hypothyroidism/myxedema	Waist circumference || id:ieu-a-67	ukb-a-77	ieu-a-67	225129	rs221786	2.22237038	1.313218861	0.090587322
81	Hypothyroidism/myxedema	Waist circumference || id:ieu-a-67	ukb-a-77	ieu-a-67	225129	rs229540	-0.913203936	0.853647158	0.284724001
82	Hypothyroidism/myxedema	Waist circumference || id:ieu-a-67	ukb-a-77	ieu-a-67	225129	rs244672	0.172864209	1.339697617	0.897332124
83	Hypothyroidism/myxedema	Waist circumference || id:ieu-a-67	ukb-a-77	ieu-a-67	225129	rs2476601	-0.252280417	0.277013791	0.362445935
84	Hypothyroidism/myxedema	Waist circumference || id:ieu-a-67	ukb-a-77	ieu-a-67	225129	rs2745803	-0.543160925	1.873905191	0.771927114
85	Hypothyroidism/myxedema	Waist circumference || id:ieu-a-67	ukb-a-77	ieu-a-67	225129	rs28157	2.004725424	1.317390993	0.128074459
86	Hypothyroidism/myxedema	Waist circumference || id:ieu-a-67	ukb-a-77	ieu-a-67	225129	rs2823272	0.928523395	1.294305338	0.473132684
87	Hypothyroidism/myxedema	Waist circumference || id:ieu-a-67	ukb-a-77	ieu-a-67	225129	rs3184504	-0.362504909	0.342365747	0.289680156
88	Hypothyroidism/myxedema	Waist circumference || id:ieu-a-67	ukb-a-77	ieu-a-67	225129	rs3775291	0.91740617	1.165353784	0.431144872
89	Hypothyroidism/myxedema	Waist circumference || id:ieu-a-67	ukb-a-77	ieu-a-67	225129	rs3850765	-0.383355962	1.373692197	0.780191284
90	Hypothyroidism/myxedema	Waist circumference || id:ieu-a-67	ukb-a-77	ieu-a-67	225129	rs3892710	-0.882084481	0.843732982	0.295812938
91	Hypothyroidism/myxedema	Waist circumference || id:ieu-a-67	ukb-a-77	ieu-a-67	225129	rs4081335	1.096903598	2.037106682	0.590258451
92	Hypothyroidism/myxedema	Waist circumference || id:ieu-a-67	ukb-a-77	ieu-a-67	225129	rs4276275	35.24984799	18.21242146	0.052930946
93	Hypothyroidism/myxedema	Waist circumference || id:ieu-a-67	ukb-a-77	ieu-a-67	225129	rs4409785	-0.246924631	0.987698524	0.802587349
94	Hypothyroidism/myxedema	Waist circumference || id:ieu-a-67	ukb-a-77	ieu-a-67	225129	rs4444866	0.650420605	1.33181362	0.625286305
95	Hypothyroidism/myxedema	Waist circumference || id:ieu-a-67	ukb-a-77	ieu-a-67	225129	rs654537	-0.533973211	0.717526503	0.456763928
96	Hypothyroidism/myxedema	Waist circumference || id:ieu-a-67	ukb-a-77	ieu-a-67	225129	rs66749983	-0.111053733	1.2493545	0.929170214
97	Hypothyroidism/myxedema	Waist circumference || id:ieu-a-67	ukb-a-77	ieu-a-67	225129	rs6833591	0.157535887	1.449330157	0.91344389
98	Hypothyroidism/myxedema	Waist circumference || id:ieu-a-67	ukb-a-77	ieu-a-67	225129	rs683763	1.779566692	1.423653353	0.211299547
99	Hypothyroidism/myxedema	Waist circumference || id:ieu-a-67	ukb-a-77	ieu-a-67	225129	rs6992869	0.033428717	1.470863531	0.981867821
100	Hypothyroidism/myxedema	Waist circumference || id:ieu-a-67	ukb-a-77	ieu-a-67	225129	rs705702	1.277291924	1.222939076	0.29627981
101	Hypothyroidism/myxedema	Waist circumference || id:ieu-a-67	ukb-a-77	ieu-a-67	225129	rs7090530	0.501547633	1.050861707	0.633167929
102	Hypothyroidism/myxedema	Waist circumference || id:ieu-a-67	ukb-a-77	ieu-a-67	225129	rs71508903	0.990863282	0.76711996	0.196472606
103	Hypothyroidism/myxedema	Waist circumference || id:ieu-a-67	ukb-a-77	ieu-a-67	225129	rs736374	0.072790093	0.849217749	0.931693546
104	Hypothyroidism/myxedema	Waist circumference || id:ieu-a-67	ukb-a-77	ieu-a-67	225129	rs7441808	3.671548885	1.073221982	0.000623793
105	Hypothyroidism/myxedema	Waist circumference || id:ieu-a-67	ukb-a-77	ieu-a-67	225129	rs7582694	1.433677368	0.587807721	0.014726974
106	Hypothyroidism/myxedema	Waist circumference || id:ieu-a-67	ukb-a-77	ieu-a-67	225129	rs761357	1.145782766	1.326695834	0.387787682
107	Hypothyroidism/myxedema	Waist circumference || id:ieu-a-67	ukb-a-77	ieu-a-67	225129	rs7649344	-0.202131817	1.448611354	0.889027492
108	Hypothyroidism/myxedema	Waist circumference || id:ieu-a-67	ukb-a-77	ieu-a-67	225129	rs7905731	0.31804896	1.399415426	0.820211679
109	Hypothyroidism/myxedema	Waist circumference || id:ieu-a-67	ukb-a-77	ieu-a-67	225129	rs8008961	0.741938835	1.365167456	0.586800555
110	Hypothyroidism/myxedema	Waist circumference || id:ieu-a-67	ukb-a-77	ieu-a-67	225129	rs8043085	-0.541073348	1.152721481	0.638792499
111	Hypothyroidism/myxedema	Waist circumference || id:ieu-a-67	ukb-a-77	ieu-a-67	225129	rs8054578	-0.586173016	1.367737037	0.668235142
112	Hypothyroidism/myxedema	Waist circumference || id:ieu-a-67	ukb-a-77	ieu-a-67	225129	rs853303	-0.586921782	1.147165301	0.60891145
113	Hypothyroidism/myxedema	Waist circumference || id:ieu-a-67	ukb-a-77	ieu-a-67	225129	rs911760	0.071761579	1.81796001	0.968512734
114	Hypothyroidism/myxedema	Waist circumference || id:ieu-a-67	ukb-a-77	ieu-a-67	225129	rs925489	-0.973920242	0.446380111	0.029122954
115	Hypothyroidism/myxedema	Waist circumference || id:ieu-a-67	ukb-a-77	ieu-a-67	225129	rs926103	2.910984113	3.680554626	0.428997043
116	Hypothyroidism/myxedema	Waist circumference || id:ieu-a-67	ukb-a-77	ieu-a-67	225129	rs9277568	0.228052007	0.523178133	0.662911146
117	Hypothyroidism/myxedema	Waist circumference || id:ieu-a-67	ukb-a-77	ieu-a-67	225129	rs933243	-0.107715674	0.789914941	0.891533819
118	Hypothyroidism/myxedema	Waist circumference || id:ieu-a-67	ukb-a-77	ieu-a-67	225129	rs9497965	-0.740324372	1.206454532	0.539455648
119	Hypothyroidism/myxedema	Waist circumference || id:ieu-a-67	ukb-a-77	ieu-a-67	225129	All - Inverse variance weighted	-0.130354192	0.151098273	0.388296202
120	Hypothyroidism/myxedema	Waist circumference || id:ieu-a-67	ukb-a-77	ieu-a-67	225129	All - MR Egger	-0.409682018	0.327789778	0.216559241
121	Hypothyroidism/myxedema	Body mass index	ukb-a-77	ieu-b-40	789406	rs10036386	-1.182290532	0.528919449	0.025398046
122	Hypothyroidism/myxedema	Body mass index	ukb-a-77	ieu-b-40	789406	rs1032129	-0.330659401	0.595186922	0.578514722
123	Hypothyroidism/myxedema	Body mass index	ukb-a-77	ieu-b-40	789406	rs10956412	0.864903966	0.4717658	0.066753015
124	Hypothyroidism/myxedema	Body mass index	ukb-a-77	ieu-b-40	789406	rs11258303	0.834983098	0.538698773	0.121141516
125	Hypothyroidism/myxedema	Body mass index	ukb-a-77	ieu-b-40	789406	rs113229608	0.818512593	0.571414452	0.152020102
126	Hypothyroidism/myxedema	Body mass index	ukb-a-77	ieu-b-40	789406	rs11571297	-0.803033371	0.197848802	4.93E-05
127	Hypothyroidism/myxedema	Body mass index	ukb-a-77	ieu-b-40	789406	rs11675342	-0.108434231	0.368676387	0.768668007
128	Hypothyroidism/myxedema	Body mass index	ukb-a-77	ieu-b-40	789406	rs11783023	0.758046665	0.576115466	0.188244713
129	Hypothyroidism/myxedema	Body mass index	ukb-a-77	ieu-b-40	789406	rs13090803	0.216936852	0.394430639	0.582319374
130	Hypothyroidism/myxedema	Body mass index	ukb-a-77	ieu-b-40	789406	rs13145888	-0.449151852	0.349340329	0.198542794
131	Hypothyroidism/myxedema	Body mass index	ukb-a-77	ieu-b-40	789406	rs13333582	1.800421853	0.595524151	0.002500708
132	Hypothyroidism/myxedema	Body mass index	ukb-a-77	ieu-b-40	789406	rs13399762	-1.114746009	0.535078084	0.03722085
133	Hypothyroidism/myxedema	Body mass index	ukb-a-77	ieu-b-40	789406	rs1534430	-0.422067685	0.446895196	0.344942579
134	Hypothyroidism/myxedema	Body mass index	ukb-a-77	ieu-b-40	789406	rs1549142	-1.710905802	0.513271741	0.000858121
135	Hypothyroidism/myxedema	Body mass index	ukb-a-77	ieu-b-40	789406	rs16903097	-0.066326485	0.552720712	0.904483148
136	Hypothyroidism/myxedema	Body mass index	ukb-a-77	ieu-b-40	789406	rs1790604	-0.030968669	0.526467373	0.953092667
137	Hypothyroidism/myxedema	Body mass index	ukb-a-77	ieu-b-40	789406	rs2111485	-0.894346154	0.447173077	0.045500264
138	Hypothyroidism/myxedema	Body mass index	ukb-a-77	ieu-b-40	789406	rs2123340	0.347899623	0.454945661	0.444446703
139	Hypothyroidism/myxedema	Body mass index	ukb-a-77	ieu-b-40	789406	rs221786	-0.202033671	0.545490912	0.711106548
140	Hypothyroidism/myxedema	Body mass index	ukb-a-77	ieu-b-40	789406	rs229540	-0.317636152	0.337488411	0.346614433
141	Hypothyroidism/myxedema	Body mass index	ukb-a-77	ieu-b-40	789406	rs244672	0.950753148	0.561808678	0.090587322
142	Hypothyroidism/myxedema	Body mass index	ukb-a-77	ieu-b-40	789406	rs2476601	-0.108826847	0.133560221	0.415178319
143	Hypothyroidism/myxedema	Body mass index	ukb-a-77	ieu-b-40	789406	rs2745803	0.21726437	0.624635064	0.727970797
144	Hypothyroidism/myxedema	Body mass index	ukb-a-77	ieu-b-40	789406	rs28157	-1.202835255	0.544139758	0.027068656
145	Hypothyroidism/myxedema	Body mass index	ukb-a-77	ieu-b-40	789406	rs2823272	0.478330234	0.534604379	0.370927779
146	Hypothyroidism/myxedema	Body mass index	ukb-a-77	ieu-b-40	789406	rs3184504	-0.986818919	0.161113293	9.07E-10
147	Hypothyroidism/myxedema	Body mass index	ukb-a-77	ieu-b-40	789406	rs3850765	0.926443575	0.575033943	0.107155507
148	Hypothyroidism/myxedema	Body mass index	ukb-a-77	ieu-b-40	789406	rs4081335	-1.096903598	0.642472107	0.087763134
149	Hypothyroidism/myxedema	Body mass index	ukb-a-77	ieu-b-40	789406	rs4276275	-1.174994933	0.587497466	0.045500264
150	Hypothyroidism/myxedema	Body mass index	ukb-a-77	ieu-b-40	789406	rs4409785	0.324088578	0.354954157	0.361219675
151	Hypothyroidism/myxedema	Body mass index	ukb-a-77	ieu-b-40	789406	rs4444866	-0.123889639	0.588475786	0.833256915
152	Hypothyroidism/myxedema	Body mass index	ukb-a-77	ieu-b-40	789406	rs654537	0.450539897	0.300359931	0.133614403
153	Hypothyroidism/myxedema	Body mass index	ukb-a-77	ieu-b-40	789406	rs66749983	0.444214933	0.527505233	0.399729036
154	Hypothyroidism/myxedema	Body mass index	ukb-a-77	ieu-b-40	789406	rs6833591	-0.850693788	0.567129192	0.133614403
155	Hypothyroidism/myxedema	Body mass index	ukb-a-77	ieu-b-40	789406	rs683763	0.744182435	0.582403645	0.201327792
156	Hypothyroidism/myxedema	Body mass index	ukb-a-77	ieu-b-40	789406	rs6992869	-1.303719948	0.601716899	0.03026028
157	Hypothyroidism/myxedema	Body mass index	ukb-a-77	ieu-b-40	789406	rs705702	-3.342700141	0.48917563	8.30E-12
158	Hypothyroidism/myxedema	Body mass index	ukb-a-77	ieu-b-40	789406	rs7090530	0.764263059	0.429897971	0.07544036
159	Hypothyroidism/myxedema	Body mass index	ukb-a-77	ieu-b-40	789406	rs71508903	-0.990863282	0.335614982	0.003153336
160	Hypothyroidism/myxedema	Body mass index	ukb-a-77	ieu-b-40	789406	rs736374	0.3396871	0.412477192	0.410206999
161	Hypothyroidism/myxedema	Body mass index	ukb-a-77	ieu-b-40	789406	rs7441808	0.367154889	0.508368307	0.470157863
162	Hypothyroidism/myxedema	Body mass index	ukb-a-77	ieu-b-40	789406	rs7582694	0.100357416	0.286735474	0.726338698
163	Hypothyroidism/myxedema	Body mass index	ukb-a-77	ieu-b-40	789406	rs761357	1.477456724	0.542739205	0.006484452
164	Hypothyroidism/myxedema	Body mass index	ukb-a-77	ieu-b-40	789406	rs7649344	1.785497716	0.572706815	0.00182301
165	Hypothyroidism/myxedema	Body mass index	ukb-a-77	ieu-b-40	789406	rs7905731	-1.017756673	0.572488129	0.07544036
166	Hypothyroidism/myxedema	Body mass index	ukb-a-77	ieu-b-40	789406	rs8008961	-0.415485747	0.563873514	0.461218375
167	Hypothyroidism/myxedema	Body mass index	ukb-a-77	ieu-b-40	789406	rs8043085	1.364445835	0.470498564	0.003731627
168	Hypothyroidism/myxedema	Body mass index	ukb-a-77	ieu-b-40	789406	rs8054578	-0.837390023	0.586173016	0.153127451
169	Hypothyroidism/myxedema	Body mass index	ukb-a-77	ieu-b-40	789406	rs853303	0.506886994	0.480208731	0.291171315
170	Hypothyroidism/myxedema	Body mass index	ukb-a-77	ieu-b-40	789406	rs925489	0.101450025	0.172465043	0.55637437
171	Hypothyroidism/myxedema	Body mass index	ukb-a-77	ieu-b-40	789406	rs926103	-0.2676767	0.66919175	0.689156517
172	Hypothyroidism/myxedema	Body mass index	ukb-a-77	ieu-b-40	789406	rs933243	-0.538578369	0.323147021	0.095580705
173	Hypothyroidism/myxedema	Body mass index	ukb-a-77	ieu-b-40	789406	rs9497965	0.658066108	0.493549581	0.182422439
174	Hypothyroidism/myxedema	Body mass index	ukb-a-77	ieu-b-40	789406	All - Inverse variance weighted	-0.197628896	0.105075831	0.059996185
175	Hypothyroidism/myxedema	Body mass index	ukb-a-77	ieu-b-40	789406	All - MR Egger	-0.386873098	0.231356254	0.100610597
176	Hypothyroidism	Waist circumference	ukb-b-4226	ieu-a-61	153389	rs10424978	-2.282560729	2.384007872	0.338341782
177	Hypothyroidism	Waist circumference	ukb-b-4226	ieu-a-61	153389	rs11073333	1.210445211	2.467446007	0.623733412
178	Hypothyroidism	Waist circumference	ukb-b-4226	ieu-a-61	153389	rs11719821	-1.521235243	1.721397775	0.376846879
179	Hypothyroidism	Waist circumference	ukb-b-4226	ieu-a-61	153389	rs12575636	-0.655587242	2.540400564	0.796357116
180	Hypothyroidism	Waist circumference	ukb-b-4226	ieu-a-61	153389	rs1534430	0.307457379	2.254687444	0.891533819
181	Hypothyroidism	Waist circumference	ukb-b-4226	ieu-a-61	153389	rs2111485	0.239503748	2.095657797	0.909011307
182	Hypothyroidism	Waist circumference	ukb-b-4226	ieu-a-61	153389	rs2247325	-1.378342481	1.879557928	0.463355149
183	Hypothyroidism	Waist circumference	ukb-b-4226	ieu-a-61	153389	rs229541	-2.743994605	1.999860475	0.170034481
184	Hypothyroidism	Waist circumference	ukb-b-4226	ieu-a-61	153389	rs2476601	-0.546036193	0.664739713	0.411402195
185	Hypothyroidism	Waist circumference	ukb-b-4226	ieu-a-61	153389	rs28158	-0.213430088	2.454446016	0.930706072
186	Hypothyroidism	Waist circumference	ukb-b-4226	ieu-a-61	153389	rs2823253	1.463856812	2.815109254	0.603063575
187	Hypothyroidism	Waist circumference	ukb-b-4226	ieu-a-61	153389	rs3087243	-0.585183162	0.975305271	0.548506236
188	Hypothyroidism	Waist circumference	ukb-b-4226	ieu-a-61	153389	rs3184504	-3.456334531	0.903964416	0.000131555
189	Hypothyroidism	Waist circumference	ukb-b-4226	ieu-a-61	153389	rs34046593	4.10654828	2.05327414	0.045500264
190	Hypothyroidism	Waist circumference	ukb-b-4226	ieu-a-61	153389	rs3809822	3.609245081	3.067858319	0.239406879
191	Hypothyroidism	Waist circumference	ukb-b-4226	ieu-a-61	153389	rs41369045	0.971599152	2.881294036	0.735959125
192	Hypothyroidism	Waist circumference	ukb-b-4226	ieu-a-61	153389	rs6914622	0.569127047	2.101392172	0.786519221
193	Hypothyroidism	Waist circumference	ukb-b-4226	ieu-a-61	153389	rs7072793	-4.212543903	2.264242348	0.062819749
194	Hypothyroidism	Waist circumference	ukb-b-4226	ieu-a-61	153389	rs712054	0.264932945	2.33140992	0.90952606
195	Hypothyroidism	Waist circumference	ukb-b-4226	ieu-a-61	153389	rs71508903	1.707020004	2.214512438	0.440805727
196	Hypothyroidism	Waist circumference	ukb-b-4226	ieu-a-61	153389	rs7574865	1.946529153	1.575761695	0.216721062
197	Hypothyroidism	Waist circumference	ukb-b-4226	ieu-a-61	153389	rs7610712	-3.467966441	2.185293922	0.112522492
198	Hypothyroidism	Waist circumference	ukb-b-4226	ieu-a-61	153389	rs7655751	-1.619824293	1.560921592	0.29939305
199	Hypothyroidism	Waist circumference	ukb-b-4226	ieu-a-61	153389	rs7850258	-1.948848736	1.082693742	0.071860638
200	Hypothyroidism	Waist circumference	ukb-b-4226	ieu-a-61	153389	rs9277568	0.871122296	1.258287761	0.48874412
201	Hypothyroidism	Waist circumference	ukb-b-4226	ieu-a-61	153389	rs9507287	-0.908363432	1.98974847	0.648014842
202	Hypothyroidism	Waist circumference	ukb-b-4226	ieu-a-61	153389	All - Inverse variance weighted	-0.796034699	0.348388854	0.022318523
203	Hypothyroidism	Waist circumference	ukb-b-4226	ieu-a-61	153389	All - MR Egger	-1.518537712	0.858323164	0.089569866
204	Hypothyroidism	Waist circumference || id:ieu-a-67	ukb-b-4226	ieu-a-67	149917	rs10424978	-5.579592893	2.384007872	0.019261779
205	Hypothyroidism	Waist circumference || id:ieu-a-67	ukb-b-4226	ieu-a-67	149917	rs11073333	-0.232777925	2.467446007	0.924839376
206	Hypothyroidism	Waist circumference || id:ieu-a-67	ukb-b-4226	ieu-a-67	149917	rs11719821	-0.200162532	1.641332762	0.902937651
207	Hypothyroidism	Waist circumference || id:ieu-a-67	ukb-b-4226	ieu-a-67	149917	rs12575636	-1.884813322	2.540400564	0.458126426
208	Hypothyroidism	Waist circumference || id:ieu-a-67	ukb-b-4226	ieu-a-67	149917	rs1534430	1.691015583	2.254687444	0.453254705
209	Hypothyroidism	Waist circumference || id:ieu-a-67	ukb-b-4226	ieu-a-67	149917	rs2111485	-0.479007496	2.095657797	0.819202033
210	Hypothyroidism	Waist circumference || id:ieu-a-67	ukb-b-4226	ieu-a-67	149917	rs2247325	-0.710055217	1.837789974	0.699227377
211	Hypothyroidism	Waist circumference || id:ieu-a-67	ukb-b-4226	ieu-a-67	149917	rs229541	-2.092877241	1.999860475	0.295324879
212	Hypothyroidism	Waist circumference || id:ieu-a-67	ukb-b-4226	ieu-a-67	149917	rs2476601	-0.605387953	0.664739713	0.362445935
213	Hypothyroidism	Waist circumference || id:ieu-a-67	ukb-b-4226	ieu-a-67	149917	rs28158	3.628311501	2.454446016	0.139337967
214	Hypothyroidism	Waist circumference || id:ieu-a-67	ukb-b-4226	ieu-a-67	149917	rs2823253	2.252087404	2.702504884	0.404656762
215	Hypothyroidism	Waist circumference || id:ieu-a-67	ukb-b-4226	ieu-a-67	149917	rs3087243	1.309695649	0.947439406	0.166863358
216	Hypothyroidism	Waist circumference || id:ieu-a-67	ukb-b-4226	ieu-a-67	149917	rs3184504	-0.957138793	0.903964416	0.289680156
217	Hypothyroidism	Waist circumference || id:ieu-a-67	ukb-b-4226	ieu-a-67	149917	rs34046593	6.104328524	2.05327414	0.002949304
218	Hypothyroidism	Waist circumference || id:ieu-a-67	ukb-b-4226	ieu-a-67	149917	rs3809822	-0.947426834	2.887396065	0.742817152
219	Hypothyroidism	Waist circumference || id:ieu-a-67	ukb-b-4226	ieu-a-67	149917	rs41369045	0.368537609	2.847790617	0.897031839
220	Hypothyroidism	Waist circumference || id:ieu-a-67	ukb-b-4226	ieu-a-67	149917	rs6914622	-0.788022065	2.101392172	0.707660467
221	Hypothyroidism	Waist circumference || id:ieu-a-67	ukb-b-4226	ieu-a-67	149917	rs7072793	2.000958354	2.264242348	0.376846879
222	Hypothyroidism	Waist circumference || id:ieu-a-67	ukb-b-4226	ieu-a-67	149917	rs712054	-1.16570496	2.278423331	0.60891145
223	Hypothyroidism	Waist circumference || id:ieu-a-67	ukb-b-4226	ieu-a-67	149917	rs71508903	2.860411899	2.214512438	0.196472606
224	Hypothyroidism	Waist circumference || id:ieu-a-67	ukb-b-4226	ieu-a-67	149917	rs7574865	4.016647459	1.544864407	0.009322376
225	Hypothyroidism	Waist circumference || id:ieu-a-67	ukb-b-4226	ieu-a-67	149917	rs7610712	-2.42282587	2.185293922	0.267561498
226	Hypothyroidism	Waist circumference || id:ieu-a-67	ukb-b-4226	ieu-a-67	149917	rs7655751	-1.50201889	1.560921592	0.335916932
227	Hypothyroidism	Waist circumference || id:ieu-a-67	ukb-b-4226	ieu-a-67	149917	rs7850258	-2.405986093	1.058633881	0.02304262
228	Hypothyroidism	Waist circumference || id:ieu-a-67	ukb-b-4226	ieu-a-67	149917	rs9277568	0.548484409	1.258287761	0.662911146
229	Hypothyroidism	Waist circumference || id:ieu-a-67	ukb-b-4226	ieu-a-67	149917	rs9507287	1.297662046	1.98974847	0.514288987
230	Hypothyroidism	Waist circumference || id:ieu-a-67	ukb-b-4226	ieu-a-67	149917	All - Inverse variance weighted	-0.094995733	0.389009635	0.807076763
231	Hypothyroidism	Waist circumference || id:ieu-a-67	ukb-b-4226	ieu-a-67	149917	All - MR Egger	-1.197084552	0.948873338	0.219222529
232	Hypothyroidism	Body mass index	ukb-b-4226	ieu-b-40	692194	rs11073333	2.048445742	0.977667286	0.036149832
233	Hypothyroidism	Body mass index	ukb-b-4226	ieu-b-40	692194	rs11719821	-1.601300256	0.680552609	0.01862558
234	Hypothyroidism	Body mass index	ukb-b-4226	ieu-b-40	692194	rs12575636	0.573638837	0.942406661	0.542726189
235	Hypothyroidism	Body mass index	ukb-b-4226	ieu-b-40	692194	rs1534430	-0.87112924	0.922372136	0.344942579
236	Hypothyroidism	Body mass index	ukb-b-4226	ieu-b-40	692194	rs2111485	-2.03578186	1.01789093	0.045500264
237	Hypothyroidism	Body mass index	ukb-b-4226	ieu-b-40	692194	rs2247325	-1.294806573	0.751823171	0.085029271
238	Hypothyroidism	Body mass index	ukb-b-4226	ieu-b-40	692194	rs229541	-0.74413413	0.790642513	0.346614433
239	Hypothyroidism	Body mass index	ukb-b-4226	ieu-b-40	692194	rs2476601	-0.261147744	0.320499504	0.415178319
240	Hypothyroidism	Body mass index	ukb-b-4226	ieu-b-40	692194	rs28158	-2.027585839	0.960435397	0.034762763
241	Hypothyroidism	Body mass index	ukb-b-4226	ieu-b-40	692194	rs2823253	0.619324036	1.069741517	0.562624687
242	Hypothyroidism	Body mass index	ukb-b-4226	ieu-b-40	692194	rs3087243	-1.811281217	0.445853838	4.85E-05
243	Hypothyroidism	Body mass index	ukb-b-4226	ieu-b-40	692194	rs3184504	-2.605544492	0.425395019	9.07E-10
244	Hypothyroidism	Body mass index	ukb-b-4226	ieu-b-40	692194	rs34046593	0.887902331	0.998890122	0.374062797
245	Hypothyroidism	Body mass index	ukb-b-4226	ieu-b-40	692194	rs3809822	1.53392916	0.947426834	0.105437018
246	Hypothyroidism	Body mass index	ukb-b-4226	ieu-b-40	692194	rs41369045	0.234523933	1.072109409	0.826844798
247	Hypothyroidism	Body mass index	ukb-b-4226	ieu-b-40	692194	rs6914622	1.269591104	0.831801068	0.126931238
248	Hypothyroidism	Body mass index	ukb-b-4226	ieu-b-40	692194	rs7072793	0.315940793	0.895165579	0.72413254
249	Hypothyroidism	Body mass index	ukb-b-4226	ieu-b-40	692194	rs712054	1.059731782	0.953758604	0.266520526
250	Hypothyroidism	Body mass index	ukb-b-4226	ieu-b-40	692194	rs71508903	-2.860411899	0.968849192	0.003153336
251	Hypothyroidism	Body mass index	ukb-b-4226	ieu-b-40	692194	rs7574865	-0.092691864	0.617945763	0.880764615
252	Hypothyroidism	Body mass index	ukb-b-4226	ieu-b-40	692194	rs7610712	-0.665089455	0.902621403	0.461218375
253	Hypothyroidism	Body mass index	ukb-b-4226	ieu-b-40	692194	rs7655751	-0.883540524	0.618478367	0.153127451
254	Hypothyroidism	Body mass index	ukb-b-4226	ieu-b-40	692194	rs7850258	0.120299305	0.433077497	0.781182951
255	Hypothyroidism	Body mass index	ukb-b-4226	ieu-b-40	692194	rs9507287	0.173021606	0.821852629	0.833256915
256	Hypothyroidism	Body mass index	ukb-b-4226	ieu-b-40	692194	All - Inverse variance weighted	-0.642189852	0.247832904	0.009563602
257	Hypothyroidism	Body mass index	ukb-b-4226	ieu-b-40	692194	All - MR Egger	-0.946490427	0.641502429	0.154266992
